# Supplementary material for: Structural basis for the biosynthesis of lovastatin
Source: Nat Commun. 2021 Feb 8;12:867. doi: 10.1038/s41467-021-21174-8 (PMC7870829; doi:10.1038/s41467-021-21174-8)
Supplement: Supplementary file 4 — Supplementary Data 1 [file 41467_2021_21174_MOESM4_ESM.zip]

Archive with 2 entries (2 files):
- Supplementary Data 1.pdb
- __MACOSX/._Supplementary Data 1.pdb
