# Supplementary material for: Structural basis for the biosynthesis of lovastatin
Source: Nat Commun. 2021 Feb 8;12:867. doi: 10.1038/s41467-021-21174-8 (PMC7870829; doi:10.1038/s41467-021-21174-8)
Supplement: Supplementary file 4 — Supplementary Data 1 [file 41467_2021_21174_MOESM4_ESM.zip › Supplementary Data 1.pdb]

ATOM      1  N   GLN A   4     259.264 308.220 111.546  1.00  0.00           N  
ATOM      2  CA  GLN A   4     259.450 306.796 111.119  1.00  0.00           C  
ATOM      3  C   GLN A   4     259.543 305.818 112.309  1.00  0.00           C  
ATOM      4  O   GLN A   4     258.928 304.747 112.244  1.00  0.00           O  
ATOM      5  CB  GLN A   4     260.708 306.660 110.256  1.00  0.00           C  
ATOM      6  CG  GLN A   4     260.637 307.400 108.932  1.00  0.00           C  
ATOM      7  CD  GLN A   4     259.528 306.881 108.037  1.00  0.00           C  
ATOM      8  OE1 GLN A   4     259.421 305.676 107.794  1.00  0.00           O  
ATOM      9  NE2 GLN A   4     258.696 307.789 107.540  1.00  0.00           N  
ATOM     10 1H   GLN A   4     259.210 308.807 110.738  1.00  0.00           H  
ATOM     11 2H   GLN A   4     258.419 308.303 112.074  1.00  0.00           H  
ATOM     12 3H   GLN A   4     260.039 308.503 112.112  1.00  0.00           H  
ATOM     13  HA  GLN A   4     258.585 306.497 110.527  1.00  0.00           H  
ATOM     14 1HB  GLN A   4     261.569 307.036 110.807  1.00  0.00           H  
ATOM     15 2HB  GLN A   4     260.890 305.606 110.044  1.00  0.00           H  
ATOM     16 1HG  GLN A   4     260.452 308.456 109.127  1.00  0.00           H  
ATOM     17 2HG  GLN A   4     261.585 307.278 108.408  1.00  0.00           H  
ATOM     18 1HE2 GLN A   4     257.945 307.505 106.942  1.00  0.00           H  
ATOM     19 2HE2 GLN A   4     258.819 308.756 107.762  1.00  0.00           H  
ATOM     20  N   PRO A   5     260.316 306.153 113.384  1.00  0.00           N  
ATOM     21  CA  PRO A   5     260.062 305.403 114.618  1.00  0.00           C  
ATOM     22  C   PRO A   5     258.651 305.660 115.147  1.00  0.00           C  
ATOM     23  O   PRO A   5     258.135 306.776 115.044  1.00  0.00           O  
ATOM     24  CB  PRO A   5     261.100 305.958 115.603  1.00  0.00           C  
ATOM     25  CG  PRO A   5     262.184 306.525 114.737  1.00  0.00           C  
ATOM     26  CD  PRO A   5     261.438 307.101 113.561  1.00  0.00           C  
ATOM     27  HA  PRO A   5     260.211 304.330 114.427  1.00  0.00           H  
ATOM     28 1HB  PRO A   5     260.636 306.717 116.250  1.00  0.00           H  
ATOM     29 2HB  PRO A   5     261.463 305.154 116.260  1.00  0.00           H  
ATOM     30 1HG  PRO A   5     262.758 307.281 115.293  1.00  0.00           H  
ATOM     31 2HG  PRO A   5     262.893 305.735 114.450  1.00  0.00           H  
ATOM     32 1HD  PRO A   5     261.082 308.112 113.811  1.00  0.00           H  
ATOM     33 2HD  PRO A   5     262.101 307.129 112.684  1.00  0.00           H  
ATOM     34  N   PHE A   6     258.042 304.624 115.709  1.00  0.00           N  
ATOM     35  CA  PHE A   6     256.709 304.736 116.247  1.00  0.00           C  
ATOM     36  C   PHE A   6     256.709 304.955 117.759  1.00  0.00           C  
ATOM     37  O   PHE A   6     257.395 304.264 118.506  1.00  0.00           O  
ATOM     38  CB  PHE A   6     255.868 303.500 115.891  1.00  0.00           C  
ATOM     39  CG  PHE A   6     254.457 303.552 116.442  1.00  0.00           C  
ATOM     40  CD1 PHE A   6     253.515 304.410 115.892  1.00  0.00           C  
ATOM     41  CD2 PHE A   6     254.082 302.742 117.516  1.00  0.00           C  
ATOM     42  CE1 PHE A   6     252.200 304.467 116.409  1.00  0.00           C  
ATOM     43  CE2 PHE A   6     252.776 302.796 118.038  1.00  0.00           C  
ATOM     44  CZ  PHE A   6     251.838 303.651 117.485  1.00  0.00           C  
ATOM     45  H   PHE A   6     258.521 303.736 115.762  1.00  0.00           H  
ATOM     46  HA  PHE A   6     256.223 305.600 115.792  1.00  0.00           H  
ATOM     47 1HB  PHE A   6     255.810 303.399 114.808  1.00  0.00           H  
ATOM     48 2HB  PHE A   6     256.355 302.605 116.277  1.00  0.00           H  
ATOM     49  HD1 PHE A   6     253.799 305.044 115.052  1.00  0.00           H  
ATOM     50  HD2 PHE A   6     254.817 302.067 117.956  1.00  0.00           H  
ATOM     51  HE1 PHE A   6     251.471 305.146 115.968  1.00  0.00           H  
ATOM     52  HE2 PHE A   6     252.504 302.162 118.882  1.00  0.00           H  
ATOM     53  HZ  PHE A   6     250.825 303.691 117.884  1.00  0.00           H  
ATOM     54  N   ILE A   7     255.902 305.909 118.187  1.00  0.00           N  
ATOM     55  CA  ILE A   7     255.748 306.245 119.584  1.00  0.00           C  
ATOM     56  C   ILE A   7     254.281 306.032 119.880  1.00  0.00           C  
ATOM     57  O   ILE A   7     253.442 306.730 119.313  1.00  0.00           O  
ATOM     58  CB  ILE A   7     256.171 307.693 119.894  1.00  0.00           C  
ATOM     59  CG1 ILE A   7     257.638 307.912 119.519  1.00  0.00           C  
ATOM     60  CG2 ILE A   7     255.940 308.011 121.363  1.00  0.00           C  
ATOM     61  CD1 ILE A   7     258.081 309.356 119.602  1.00  0.00           C  
ATOM     62  H   ILE A   7     255.372 306.421 117.496  1.00  0.00           H  
ATOM     63  HA  ILE A   7     256.384 305.583 120.171  1.00  0.00           H  
ATOM     64  HB  ILE A   7     255.584 308.381 119.286  1.00  0.00           H  
ATOM     65 1HG1 ILE A   7     258.275 307.322 120.177  1.00  0.00           H  
ATOM     66 2HG1 ILE A   7     257.810 307.562 118.500  1.00  0.00           H  
ATOM     67 1HG2 ILE A   7     256.245 309.038 121.565  1.00  0.00           H  
ATOM     68 2HG2 ILE A   7     254.884 307.893 121.599  1.00  0.00           H  
ATOM     69 3HG2 ILE A   7     256.528 307.330 121.980  1.00  0.00           H  
ATOM     70 1HD1 ILE A   7     259.131 309.431 119.321  1.00  0.00           H  
ATOM     71 2HD1 ILE A   7     257.479 309.960 118.922  1.00  0.00           H  
ATOM     72 3HD1 ILE A   7     257.951 309.717 120.621  1.00  0.00           H  
ATOM     73  N   PRO A   8     253.964 305.054 120.748  1.00  0.00           N  
ATOM     74  CA  PRO A   8     252.566 304.812 121.106  1.00  0.00           C  
ATOM     75  C   PRO A   8     251.958 305.976 121.873  1.00  0.00           C  
ATOM     76  O   PRO A   8     252.680 306.655 122.630  1.00  0.00           O  
ATOM     77  CB  PRO A   8     252.643 303.571 122.018  1.00  0.00           C  
ATOM     78  CG  PRO A   8     253.992 302.980 121.788  1.00  0.00           C  
ATOM     79  CD  PRO A   8     254.880 304.118 121.426  1.00  0.00           C  
ATOM     80  HA  PRO A   8     251.986 304.621 120.191  1.00  0.00           H  
ATOM     81 1HB  PRO A   8     252.495 303.866 123.067  1.00  0.00           H  
ATOM     82 2HB  PRO A   8     251.836 302.868 121.765  1.00  0.00           H  
ATOM     83 1HG  PRO A   8     254.339 302.461 122.694  1.00  0.00           H  
ATOM     84 2HG  PRO A   8     253.945 302.226 120.988  1.00  0.00           H  
ATOM     85 1HD  PRO A   8     255.306 304.557 122.340  1.00  0.00           H  
ATOM     86 2HD  PRO A   8     255.678 303.763 120.758  1.00  0.00           H  
ATOM     87  N   PRO A   9     250.628 306.190 121.732  1.00  0.00           N  
ATOM     88  CA  PRO A   9     249.975 307.245 122.504  1.00  0.00           C  
ATOM     89  C   PRO A   9     250.271 307.080 123.993  1.00  0.00           C  
ATOM     90  O   PRO A   9     250.501 305.960 124.450  1.00  0.00           O  
ATOM     91  CB  PRO A   9     248.484 307.005 122.231  1.00  0.00           C  
ATOM     92  CG  PRO A   9     248.449 306.358 120.902  1.00  0.00           C  
ATOM     93  CD  PRO A   9     249.654 305.454 120.895  1.00  0.00           C  
ATOM     94  HA  PRO A   9     250.318 308.225 122.140  1.00  0.00           H  
ATOM     95 1HB  PRO A   9     248.054 306.373 123.022  1.00  0.00           H  
ATOM     96 2HB  PRO A   9     247.939 307.960 122.252  1.00  0.00           H  
ATOM     97 1HG  PRO A   9     247.505 305.808 120.772  1.00  0.00           H  
ATOM     98 2HG  PRO A   9     248.485 307.119 120.108  1.00  0.00           H  
ATOM     99 1HD  PRO A   9     249.387 304.483 121.339  1.00  0.00           H  
ATOM    100 2HD  PRO A   9     250.010 305.324 119.862  1.00  0.00           H  
ATOM    101  N   PRO A  10     250.236 308.186 124.761  1.00  0.00           N  
ATOM    102  CA  PRO A  10     250.534 308.148 126.201  1.00  0.00           C  
ATOM    103  C   PRO A  10     249.535 307.382 127.080  1.00  0.00           C  
ATOM    104  O   PRO A  10     249.904 306.892 128.145  1.00  0.00           O  
ATOM    105  CB  PRO A  10     250.535 309.638 126.557  1.00  0.00           C  
ATOM    106  CG  PRO A  10     249.719 310.271 125.482  1.00  0.00           C  
ATOM    107  CD  PRO A  10     250.001 309.440 124.259  1.00  0.00           C  
ATOM    108  HA  PRO A  10     251.525 307.695 126.354  1.00  0.00           H  
ATOM    109 1HB  PRO A  10     250.108 309.786 127.560  1.00  0.00           H  
ATOM    110 2HB  PRO A  10     251.567 310.017 126.589  1.00  0.00           H  
ATOM    111 1HG  PRO A  10     248.655 310.268 125.761  1.00  0.00           H  
ATOM    112 2HG  PRO A  10     250.011 311.324 125.354  1.00  0.00           H  
ATOM    113 1HD  PRO A  10     249.117 309.437 123.605  1.00  0.00           H  
ATOM    114 2HD  PRO A  10     250.874 309.850 123.729  1.00  0.00           H  
ATOM    115  N   GLN A  11     248.275 307.347 126.665  1.00  0.00           N  
ATOM    116  CA  GLN A  11     247.238 306.600 127.374  1.00  0.00           C  
ATOM    117  C   GLN A  11     246.118 306.288 126.390  1.00  0.00           C  
ATOM    118  O   GLN A  11     246.112 306.816 125.282  1.00  0.00           O  
ATOM    119  CB  GLN A  11     246.701 307.389 128.571  1.00  0.00           C  
ATOM    120  CG  GLN A  11     246.010 308.690 128.199  1.00  0.00           C  
ATOM    121  CD  GLN A  11     245.549 309.469 129.416  1.00  0.00           C  
ATOM    122  OE1 GLN A  11     246.328 309.728 130.337  1.00  0.00           O  
ATOM    123  NE2 GLN A  11     244.275 309.847 129.428  1.00  0.00           N  
ATOM    124  H   GLN A  11     248.029 307.857 125.828  1.00  0.00           H  
ATOM    125  HA  GLN A  11     247.673 305.672 127.746  1.00  0.00           H  
ATOM    126 1HB  GLN A  11     245.988 306.776 129.121  1.00  0.00           H  
ATOM    127 2HB  GLN A  11     247.521 307.626 129.249  1.00  0.00           H  
ATOM    128 1HG  GLN A  11     246.708 309.313 127.639  1.00  0.00           H  
ATOM    129 2HG  GLN A  11     245.137 308.464 127.587  1.00  0.00           H  
ATOM    130 1HE2 GLN A  11     243.914 310.364 130.205  1.00  0.00           H  
ATOM    131 2HE2 GLN A  11     243.678 309.616 128.660  1.00  0.00           H  
ATOM    132  N   GLN A  12     245.181 305.423 126.803  1.00  0.00           N  
ATOM    133  CA  GLN A  12     244.031 305.096 125.955  1.00  0.00           C  
ATOM    134  C   GLN A  12     242.837 304.688 126.799  1.00  0.00           C  
ATOM    135  O   GLN A  12     242.928 304.666 128.050  1.00  0.00           O  
ATOM    136  CB  GLN A  12     244.383 303.965 124.964  1.00  0.00           C  
ATOM    137  CG  GLN A  12     244.774 302.656 125.632  1.00  0.00           C  
ATOM    138  CD  GLN A  12     244.858 301.517 124.638  1.00  0.00           C  
ATOM    139  OE1 GLN A  12     244.179 301.541 123.633  1.00  0.00           O  
ATOM    140  NE2 GLN A  12     245.736 300.539 124.898  1.00  0.00           N  
ATOM    141  H   GLN A  12     245.263 304.987 127.710  1.00  0.00           H  
ATOM    142  HA  GLN A  12     243.759 305.983 125.384  1.00  0.00           H  
ATOM    143 1HB  GLN A  12     243.529 303.771 124.315  1.00  0.00           H  
ATOM    144 2HB  GLN A  12     245.211 304.281 124.330  1.00  0.00           H  
ATOM    145 1HG  GLN A  12     245.749 302.778 126.103  1.00  0.00           H  
ATOM    146 2HG  GLN A  12     244.025 302.406 126.383  1.00  0.00           H  
ATOM    147 1HE2 GLN A  12     245.826 299.766 124.268  1.00  0.00           H  
ATOM    148 2HE2 GLN A  12     246.302 300.581 125.721  1.00  0.00           H  
ATOM    149  N   THR A  13     241.727 304.383 126.109  1.00  0.00           N  
ATOM    150  CA  THR A  13     240.552 303.736 126.731  1.00  0.00           C  
ATOM    151  C   THR A  13     240.631 302.236 126.474  1.00  0.00           C  
ATOM    152  O   THR A  13     241.010 301.802 125.385  1.00  0.00           O  
ATOM    153  CB  THR A  13     239.225 304.295 126.185  1.00  0.00           C  
ATOM    154  OG1 THR A  13     239.138 305.696 126.475  1.00  0.00           O  
ATOM    155  CG2 THR A  13     238.043 303.576 126.817  1.00  0.00           C  
ATOM    156  H   THR A  13     241.701 304.608 125.125  1.00  0.00           H  
ATOM    157  HA  THR A  13     240.579 303.928 127.804  1.00  0.00           H  
ATOM    158  HB  THR A  13     239.190 304.158 125.104  1.00  0.00           H  
ATOM    159  HG1 THR A  13     238.581 305.829 127.245  1.00  0.00           H  
ATOM    160 1HG2 THR A  13     237.114 303.984 126.418  1.00  0.00           H  
ATOM    161 2HG2 THR A  13     238.100 302.512 126.588  1.00  0.00           H  
ATOM    162 3HG2 THR A  13     238.067 303.717 127.897  1.00  0.00           H  
ATOM    163  N   ALA A  14     240.360 301.473 127.523  1.00  0.00           N  
ATOM    164  CA  ALA A  14     240.359 300.006 127.446  1.00  0.00           C  
ATOM    165  C   ALA A  14     239.310 299.511 128.412  1.00  0.00           C  
ATOM    166  O   ALA A  14     238.924 300.247 129.314  1.00  0.00           O  
ATOM    167  CB  ALA A  14     241.700 299.480 127.805  1.00  0.00           C  
ATOM    168  H   ALA A  14     240.147 301.920 128.404  1.00  0.00           H  
ATOM    169  HA  ALA A  14     240.104 299.721 126.425  1.00  0.00           H  
ATOM    170 1HB  ALA A  14     241.692 298.392 127.746  1.00  0.00           H  
ATOM    171 2HB  ALA A  14     242.443 299.875 127.113  1.00  0.00           H  
ATOM    172 3HB  ALA A  14     241.951 299.786 128.819  1.00  0.00           H  
ATOM    173  N   LEU A  15     238.781 298.303 128.188  1.00  0.00           N  
ATOM    174  CA  LEU A  15     237.779 297.746 129.097  1.00  0.00           C  
ATOM    175  C   LEU A  15     238.494 296.786 130.039  1.00  0.00           C  
ATOM    176  O   LEU A  15     239.303 295.980 129.599  1.00  0.00           O  
ATOM    177  CB  LEU A  15     236.671 297.018 128.326  1.00  0.00           C  
ATOM    178  CG  LEU A  15     235.481 296.538 129.166  1.00  0.00           C  
ATOM    179  CD1 LEU A  15     234.727 297.742 129.714  1.00  0.00           C  
ATOM    180  CD2 LEU A  15     234.572 295.668 128.309  1.00  0.00           C  
ATOM    181  H   LEU A  15     239.071 297.763 127.385  1.00  0.00           H  
ATOM    182  HA  LEU A  15     237.325 298.565 129.655  1.00  0.00           H  
ATOM    183 1HB  LEU A  15     236.286 297.686 127.557  1.00  0.00           H  
ATOM    184 2HB  LEU A  15     237.104 296.145 127.836  1.00  0.00           H  
ATOM    185  HG  LEU A  15     235.844 295.958 130.014  1.00  0.00           H  
ATOM    186 1HD1 LEU A  15     233.881 297.401 130.311  1.00  0.00           H  
ATOM    187 2HD1 LEU A  15     235.395 298.336 130.338  1.00  0.00           H  
ATOM    188 3HD1 LEU A  15     234.365 298.352 128.887  1.00  0.00           H  
ATOM    189 1HD2 LEU A  15     233.727 295.326 128.907  1.00  0.00           H  
ATOM    190 2HD2 LEU A  15     234.207 296.248 127.461  1.00  0.00           H  
ATOM    191 3HD2 LEU A  15     235.132 294.806 127.946  1.00  0.00           H  
ATOM    192  N   THR A  16     238.232 296.895 131.341  1.00  0.00           N  
ATOM    193  CA  THR A  16     238.962 296.101 132.316  1.00  0.00           C  
ATOM    194  C   THR A  16     238.055 295.687 133.465  1.00  0.00           C  
ATOM    195  O   THR A  16     236.844 295.874 133.415  1.00  0.00           O  
ATOM    196  CB  THR A  16     240.177 296.872 132.864  1.00  0.00           C  
ATOM    197  OG1 THR A  16     241.003 295.986 133.630  1.00  0.00           O  
ATOM    198  CG2 THR A  16     239.723 298.026 133.745  1.00  0.00           C  
ATOM    199  H   THR A  16     237.519 297.535 131.662  1.00  0.00           H  
ATOM    200  HA  THR A  16     239.323 295.197 131.825  1.00  0.00           H  
ATOM    201  HB  THR A  16     240.763 297.266 132.033  1.00  0.00           H  
ATOM    202  HG1 THR A  16     241.307 295.268 133.070  1.00  0.00           H  
ATOM    203 1HG2 THR A  16     240.595 298.560 134.123  1.00  0.00           H  
ATOM    204 2HG2 THR A  16     239.104 298.708 133.162  1.00  0.00           H  
ATOM    205 3HG2 THR A  16     239.145 297.638 134.583  1.00  0.00           H  
ATOM    206  N   VAL A  17     238.646 295.106 134.492  1.00  0.00           N  
ATOM    207  CA  VAL A  17     237.930 294.845 135.723  1.00  0.00           C  
ATOM    208  C   VAL A  17     238.610 295.607 136.869  1.00  0.00           C  
ATOM    209  O   VAL A  17     239.842 295.683 136.934  1.00  0.00           O  
ATOM    210  CB  VAL A  17     237.908 293.335 136.027  1.00  0.00           C  
ATOM    211  CG1 VAL A  17     237.214 293.070 137.355  1.00  0.00           C  
ATOM    212  CG2 VAL A  17     237.215 292.589 134.898  1.00  0.00           C  
ATOM    213  H   VAL A  17     239.617 294.837 134.421  1.00  0.00           H  
ATOM    214  HA  VAL A  17     236.902 295.191 135.606  1.00  0.00           H  
ATOM    215  HB  VAL A  17     238.934 292.979 136.124  1.00  0.00           H  
ATOM    216 1HG1 VAL A  17     237.208 291.998 137.555  1.00  0.00           H  
ATOM    217 2HG1 VAL A  17     237.748 293.584 138.154  1.00  0.00           H  
ATOM    218 3HG1 VAL A  17     236.189 293.435 137.309  1.00  0.00           H  
ATOM    219 1HG2 VAL A  17     237.204 291.522 135.119  1.00  0.00           H  
ATOM    220 2HG2 VAL A  17     236.191 292.950 134.798  1.00  0.00           H  
ATOM    221 3HG2 VAL A  17     237.753 292.760 133.965  1.00  0.00           H  
ATOM    222  N   ASN A  18     237.753 296.177 137.715  1.00  0.00           N  
ATOM    223  CA  ASN A  18     238.055 296.868 138.984  1.00  0.00           C  
ATOM    224  C   ASN A  18     238.797 296.117 140.053  1.00  0.00           C  
ATOM    225  O   ASN A  18     239.065 294.913 139.951  1.00  0.00           O  
ATOM    226  CB  ASN A  18     236.762 297.386 139.587  1.00  0.00           C  
ATOM    227  CG  ASN A  18     236.159 298.506 138.785  1.00  0.00           C  
ATOM    228  OD1 ASN A  18     236.728 298.941 137.777  1.00  0.00           O  
ATOM    229  ND2 ASN A  18     235.017 298.982 139.213  1.00  0.00           N  
ATOM    230  H   ASN A  18     236.793 296.103 137.411  1.00  0.00           H  
ATOM    231  HA  ASN A  18     238.717 297.709 138.771  1.00  0.00           H  
ATOM    232 1HB  ASN A  18     236.039 296.572 139.653  1.00  0.00           H  
ATOM    233 2HB  ASN A  18     236.950 297.741 140.600  1.00  0.00           H  
ATOM    234 1HD2 ASN A  18     234.569 299.727 138.719  1.00  0.00           H  
ATOM    235 2HD2 ASN A  18     234.593 298.600 140.033  1.00  0.00           H  
ATOM    236  N   ASP A  19     239.063 296.855 141.132  1.00  0.00           N  
ATOM    237  CA  ASP A  19     239.441 296.253 142.397  1.00  0.00           C  
ATOM    238  C   ASP A  19     238.213 295.679 143.125  1.00  0.00           C  
ATOM    239  O   ASP A  19     238.348 294.905 144.077  1.00  0.00           O  
ATOM    240  CB  ASP A  19     240.144 297.283 143.284  1.00  0.00           C  
ATOM    241  CG  ASP A  19     241.517 297.680 142.759  1.00  0.00           C  
ATOM    242  OD1 ASP A  19     242.053 296.959 141.951  1.00  0.00           O  
ATOM    243  OD2 ASP A  19     242.016 298.700 143.169  1.00  0.00           O  
ATOM    244  H   ASP A  19     238.999 297.861 141.065  1.00  0.00           H  
ATOM    245  HA  ASP A  19     240.131 295.433 142.197  1.00  0.00           H  
ATOM    246 1HB  ASP A  19     239.527 298.179 143.360  1.00  0.00           H  
ATOM    247 2HB  ASP A  19     240.259 296.879 144.290  1.00  0.00           H  
ATOM    248  N   HIS A  20     237.022 296.048 142.660  1.00  0.00           N  
ATOM    249  CA  HIS A  20     235.766 295.603 143.266  1.00  0.00           C  
ATOM    250  C   HIS A  20     234.928 294.719 142.329  1.00  0.00           C  
ATOM    251  O   HIS A  20     233.690 294.697 142.408  1.00  0.00           O  
ATOM    252  CB  HIS A  20     234.934 296.814 143.701  1.00  0.00           C  
ATOM    253  CG  HIS A  20     235.586 297.641 144.765  1.00  0.00           C  
ATOM    254  ND1 HIS A  20     235.679 297.227 146.077  1.00  0.00           N  
ATOM    255  CD2 HIS A  20     236.177 298.858 144.711  1.00  0.00           C  
ATOM    256  CE1 HIS A  20     236.300 298.154 146.785  1.00  0.00           C  
ATOM    257  NE2 HIS A  20     236.612 299.153 145.980  1.00  0.00           N  
ATOM    258  H   HIS A  20     236.991 296.660 141.857  1.00  0.00           H  
ATOM    259  HA  HIS A  20     235.981 295.000 144.148  1.00  0.00           H  
ATOM    260 1HB  HIS A  20     234.745 297.454 142.838  1.00  0.00           H  
ATOM    261 2HB  HIS A  20     233.968 296.476 144.075  1.00  0.00           H  
ATOM    262  HD2 HIS A  20     236.287 299.486 143.827  1.00  0.00           H  
ATOM    263  HE1 HIS A  20     236.517 298.103 147.851  1.00  0.00           H  
ATOM    264  HE2 HIS A  20     237.092 300.000 146.248  1.00  0.00           H  
ATOM    265  N   ASP A  21     235.621 294.002 141.437  1.00  0.00           N  
ATOM    266  CA  ASP A  21     235.003 292.997 140.548  1.00  0.00           C  
ATOM    267  C   ASP A  21     233.871 293.555 139.673  1.00  0.00           C  
ATOM    268  O   ASP A  21     232.849 292.895 139.457  1.00  0.00           O  
ATOM    269  CB  ASP A  21     234.460 291.831 141.378  1.00  0.00           C  
ATOM    270  CG  ASP A  21     234.202 290.581 140.547  1.00  0.00           C  
ATOM    271  OD1 ASP A  21     235.068 290.203 139.794  1.00  0.00           O  
ATOM    272  OD2 ASP A  21     233.142 290.017 140.674  1.00  0.00           O  
ATOM    273  H   ASP A  21     236.616 294.165 141.378  1.00  0.00           H  
ATOM    274  HA  ASP A  21     235.767 292.621 139.867  1.00  0.00           H  
ATOM    275 1HB  ASP A  21     235.171 291.585 142.168  1.00  0.00           H  
ATOM    276 2HB  ASP A  21     233.528 292.129 141.858  1.00  0.00           H  
ATOM    277  N   GLU A  22     234.039 294.781 139.190  1.00  0.00           N  
ATOM    278  CA  GLU A  22     233.095 295.344 138.258  1.00  0.00           C  
ATOM    279  C   GLU A  22     233.805 295.624 136.954  1.00  0.00           C  
ATOM    280  O   GLU A  22     234.949 296.089 136.948  1.00  0.00           O  
ATOM    281  CB  GLU A  22     232.472 296.626 138.816  1.00  0.00           C  
ATOM    282  CG  GLU A  22     231.636 296.424 140.071  1.00  0.00           C  
ATOM    283  CD  GLU A  22     231.037 297.702 140.587  1.00  0.00           C  
ATOM    284  OE1 GLU A  22     231.352 298.740 140.057  1.00  0.00           O  
ATOM    285  OE2 GLU A  22     230.262 297.641 141.513  1.00  0.00           O  
ATOM    286  H   GLU A  22     234.836 295.331 139.475  1.00  0.00           H  
ATOM    287  HA  GLU A  22     232.298 294.618 138.092  1.00  0.00           H  
ATOM    288 1HB  GLU A  22     233.260 297.341 139.050  1.00  0.00           H  
ATOM    289 2HB  GLU A  22     231.833 297.079 138.058  1.00  0.00           H  
ATOM    290 1HG  GLU A  22     230.832 295.722 139.851  1.00  0.00           H  
ATOM    291 2HG  GLU A  22     232.263 295.984 140.846  1.00  0.00           H  
ATOM    292  N   VAL A  23     233.112 295.349 135.852  1.00  0.00           N  
ATOM    293  CA  VAL A  23     233.617 295.656 134.534  1.00  0.00           C  
ATOM    294  C   VAL A  23     233.589 297.185 134.387  1.00  0.00           C  
ATOM    295  O   VAL A  23     232.561 297.827 134.648  1.00  0.00           O  
ATOM    296  CB  VAL A  23     232.761 294.987 133.442  1.00  0.00           C  
ATOM    297  CG1 VAL A  23     233.232 295.413 132.060  1.00  0.00           C  
ATOM    298  CG2 VAL A  23     232.821 293.475 133.591  1.00  0.00           C  
ATOM    299  H   VAL A  23     232.206 294.912 135.942  1.00  0.00           H  
ATOM    300  HA  VAL A  23     234.635 295.272 134.455  1.00  0.00           H  
ATOM    301  HB  VAL A  23     231.729 295.322 133.547  1.00  0.00           H  
ATOM    302 1HG1 VAL A  23     232.616 294.931 131.301  1.00  0.00           H  
ATOM    303 2HG1 VAL A  23     233.146 296.495 131.963  1.00  0.00           H  
ATOM    304 3HG1 VAL A  23     234.272 295.117 131.923  1.00  0.00           H  
ATOM    305 1HG2 VAL A  23     232.213 293.008 132.817  1.00  0.00           H  
ATOM    306 2HG2 VAL A  23     233.854 293.140 133.492  1.00  0.00           H  
ATOM    307 3HG2 VAL A  23     232.440 293.190 134.572  1.00  0.00           H  
ATOM    308  N   THR A  24     234.721 297.743 133.962  1.00  0.00           N  
ATOM    309  CA  THR A  24     234.927 299.190 133.980  1.00  0.00           C  
ATOM    310  C   THR A  24     235.642 299.714 132.735  1.00  0.00           C  
ATOM    311  O   THR A  24     236.679 299.164 132.312  1.00  0.00           O  
ATOM    312  CB  THR A  24     235.723 299.605 135.231  1.00  0.00           C  
ATOM    313  OG1 THR A  24     234.952 299.325 136.406  1.00  0.00           O  
ATOM    314  CG2 THR A  24     236.050 301.090 135.186  1.00  0.00           C  
ATOM    315  H   THR A  24     235.458 297.145 133.617  1.00  0.00           H  
ATOM    316  HA  THR A  24     233.952 299.678 134.009  1.00  0.00           H  
ATOM    317  HB  THR A  24     236.651 299.036 135.277  1.00  0.00           H  
ATOM    318  HG1 THR A  24     235.024 298.391 136.620  1.00  0.00           H  
ATOM    319 1HG2 THR A  24     236.613 301.365 136.078  1.00  0.00           H  
ATOM    320 2HG2 THR A  24     236.646 301.305 134.300  1.00  0.00           H  
ATOM    321 3HG2 THR A  24     235.126 301.665 135.150  1.00  0.00           H  
ATOM    322  N   VAL A  25     235.063 300.766 132.136  1.00  0.00           N  
ATOM    323  CA  VAL A  25     235.720 301.556 131.111  1.00  0.00           C  
ATOM    324  C   VAL A  25     236.803 302.432 131.752  1.00  0.00           C  
ATOM    325  O   VAL A  25     236.518 303.226 132.659  1.00  0.00           O  
ATOM    326  CB  VAL A  25     234.697 302.439 130.372  1.00  0.00           C  
ATOM    327  CG1 VAL A  25     235.399 303.337 129.363  1.00  0.00           C  
ATOM    328  CG2 VAL A  25     233.658 301.566 129.686  1.00  0.00           C  
ATOM    329  H   VAL A  25     234.125 301.011 132.420  1.00  0.00           H  
ATOM    330  HA  VAL A  25     236.178 300.877 130.391  1.00  0.00           H  
ATOM    331  HB  VAL A  25     234.205 303.091 131.094  1.00  0.00           H  
ATOM    332 1HG1 VAL A  25     234.661 303.954 128.851  1.00  0.00           H  
ATOM    333 2HG1 VAL A  25     236.112 303.978 129.881  1.00  0.00           H  
ATOM    334 3HG1 VAL A  25     235.925 302.721 128.634  1.00  0.00           H  
ATOM    335 1HG2 VAL A  25     232.938 302.197 129.167  1.00  0.00           H  
ATOM    336 2HG2 VAL A  25     234.151 300.910 128.968  1.00  0.00           H  
ATOM    337 3HG2 VAL A  25     233.140 300.963 130.432  1.00  0.00           H  
ATOM    338  N   TRP A  26     238.041 302.281 131.295  1.00  0.00           N  
ATOM    339  CA  TRP A  26     239.173 302.969 131.901  1.00  0.00           C  
ATOM    340  C   TRP A  26     239.786 303.895 130.851  1.00  0.00           C  
ATOM    341  O   TRP A  26     240.328 303.442 129.849  1.00  0.00           O  
ATOM    342  CB  TRP A  26     240.159 301.940 132.457  1.00  0.00           C  
ATOM    343  CG  TRP A  26     241.408 302.500 133.140  1.00  0.00           C  
ATOM    344  CD1 TRP A  26     241.558 303.736 133.735  1.00  0.00           C  
ATOM    345  CD2 TRP A  26     242.650 301.806 133.338  1.00  0.00           C  
ATOM    346  NE1 TRP A  26     242.825 303.855 134.249  1.00  0.00           N  
ATOM    347  CE2 TRP A  26     243.518 302.687 134.025  1.00  0.00           C  
ATOM    348  CE3 TRP A  26     243.120 300.527 132.981  1.00  0.00           C  
ATOM    349  CZ2 TRP A  26     244.820 302.329 134.382  1.00  0.00           C  
ATOM    350  CZ3 TRP A  26     244.419 300.169 133.318  1.00  0.00           C  
ATOM    351  CH2 TRP A  26     245.259 301.068 134.023  1.00  0.00           C  
ATOM    352  H   TRP A  26     238.201 301.672 130.505  1.00  0.00           H  
ATOM    353  HA  TRP A  26     238.811 303.549 132.750  1.00  0.00           H  
ATOM    354 1HB  TRP A  26     239.653 301.310 133.189  1.00  0.00           H  
ATOM    355 2HB  TRP A  26     240.503 301.293 131.650  1.00  0.00           H  
ATOM    356  HD1 TRP A  26     240.785 304.500 133.787  1.00  0.00           H  
ATOM    357  HE1 TRP A  26     243.196 304.669 134.718  1.00  0.00           H  
ATOM    358  HE3 TRP A  26     242.471 299.831 132.451  1.00  0.00           H  
ATOM    359  HZ2 TRP A  26     245.479 303.007 134.926  1.00  0.00           H  
ATOM    360  HZ3 TRP A  26     244.779 299.182 133.028  1.00  0.00           H  
ATOM    361  HH2 TRP A  26     246.271 300.758 134.286  1.00  0.00           H  
ATOM    362  N   ASN A  27     239.686 305.209 131.078  1.00  0.00           N  
ATOM    363  CA  ASN A  27     240.070 306.197 130.051  1.00  0.00           C  
ATOM    364  C   ASN A  27     241.517 306.681 130.106  1.00  0.00           C  
ATOM    365  O   ASN A  27     241.940 307.525 129.297  1.00  0.00           O  
ATOM    366  CB  ASN A  27     239.140 307.394 130.126  1.00  0.00           C  
ATOM    367  CG  ASN A  27     237.742 307.069 129.678  1.00  0.00           C  
ATOM    368  OD1 ASN A  27     237.537 306.191 128.832  1.00  0.00           O  
ATOM    369  ND2 ASN A  27     236.777 307.760 130.229  1.00  0.00           N  
ATOM    370  H   ASN A  27     239.341 305.535 131.970  1.00  0.00           H  
ATOM    371  HA  ASN A  27     239.973 305.731 129.069  1.00  0.00           H  
ATOM    372 1HB  ASN A  27     239.104 307.763 131.152  1.00  0.00           H  
ATOM    373 2HB  ASN A  27     239.531 308.198 129.503  1.00  0.00           H  
ATOM    374 1HD2 ASN A  27     235.827 307.587 129.969  1.00  0.00           H  
ATOM    375 2HD2 ASN A  27     236.989 308.461 130.909  1.00  0.00           H  
ATOM    376  N   ALA A  28     242.263 306.125 131.048  1.00  0.00           N  
ATOM    377  CA  ALA A  28     243.662 306.445 131.261  1.00  0.00           C  
ATOM    378  C   ALA A  28     244.519 305.146 131.309  1.00  0.00           C  
ATOM    379  O   ALA A  28     245.514 305.057 132.023  1.00  0.00           O  
ATOM    380  CB  ALA A  28     243.803 307.238 132.562  1.00  0.00           C  
ATOM    381  H   ALA A  28     241.818 305.441 131.644  1.00  0.00           H  
ATOM    382  HA  ALA A  28     244.005 307.043 130.416  1.00  0.00           H  
ATOM    383 1HB  ALA A  28     244.852 307.482 132.728  1.00  0.00           H  
ATOM    384 2HB  ALA A  28     243.224 308.159 132.492  1.00  0.00           H  
ATOM    385 3HB  ALA A  28     243.434 306.640 133.394  1.00  0.00           H  
ATOM    386  N   ALA A  29     244.094 304.144 130.545  1.00  0.00           N  
ATOM    387  CA  ALA A  29     244.784 302.864 130.460  1.00  0.00           C  
ATOM    388  C   ALA A  29     246.084 303.021 129.639  1.00  0.00           C  
ATOM    389  O   ALA A  29     246.171 303.899 128.758  1.00  0.00           O  
ATOM    390  CB  ALA A  29     243.827 301.789 129.819  1.00  0.00           C  
ATOM    391  H   ALA A  29     243.254 304.287 130.003  1.00  0.00           H  
ATOM    392  HA  ALA A  29     245.049 302.554 131.471  1.00  0.00           H  
ATOM    393 1HB  ALA A  29     244.345 300.832 129.756  1.00  0.00           H  
ATOM    394 2HB  ALA A  29     242.936 301.680 130.438  1.00  0.00           H  
ATOM    395 3HB  ALA A  29     243.537 302.110 128.820  1.00  0.00           H  
ATOM    396  N   PRO A  30     247.101 302.190 129.934  1.00  0.00           N  
ATOM    397  CA  PRO A  30     248.359 302.245 129.163  1.00  0.00           C  
ATOM    398  C   PRO A  30     248.204 301.748 127.733  1.00  0.00           C  
ATOM    399  O   PRO A  30     247.273 300.969 127.440  1.00  0.00           O  
ATOM    400  CB  PRO A  30     249.282 301.286 129.925  1.00  0.00           C  
ATOM    401  CG  PRO A  30     248.329 300.309 130.604  1.00  0.00           C  
ATOM    402  CD  PRO A  30     247.134 301.157 130.987  1.00  0.00           C  
ATOM    403  HA  PRO A  30     248.733 303.279 129.154  1.00  0.00           H  
ATOM    404 1HB  PRO A  30     249.972 300.792 129.225  1.00  0.00           H  
ATOM    405 2HB  PRO A  30     249.899 301.848 130.642  1.00  0.00           H  
ATOM    406 1HG  PRO A  30     248.067 299.493 129.915  1.00  0.00           H  
ATOM    407 2HG  PRO A  30     248.817 299.845 131.474  1.00  0.00           H  
ATOM    408 1HD  PRO A  30     246.225 300.537 130.975  1.00  0.00           H  
ATOM    409 2HD  PRO A  30     247.296 301.590 131.985  1.00  0.00           H  
ATOM    410  N   CYS A  31     249.092 302.205 126.847  1.00  0.00           N  
ATOM    411  CA  CYS A  31     249.232 301.608 125.520  1.00  0.00           C  
ATOM    412  C   CYS A  31     250.421 300.639 125.516  1.00  0.00           C  
ATOM    413  O   CYS A  31     251.475 300.964 126.062  1.00  0.00           O  
ATOM    414  CB  CYS A  31     249.439 302.685 124.455  1.00  0.00           C  
ATOM    415  SG  CYS A  31     248.039 303.815 124.265  1.00  0.00           S  
ATOM    416  H   CYS A  31     249.683 302.984 127.101  1.00  0.00           H  
ATOM    417  HA  CYS A  31     248.316 301.065 125.287  1.00  0.00           H  
ATOM    418 1HB  CYS A  31     250.320 303.278 124.702  1.00  0.00           H  
ATOM    419 2HB  CYS A  31     249.623 302.212 123.490  1.00  0.00           H  
ATOM    420  HG  CYS A  31     248.058 304.270 125.514  1.00  0.00           H  
ATOM    421  N   PRO A  32     250.274 299.462 124.857  1.00  0.00           N  
ATOM    422  CA  PRO A  32     251.357 298.484 124.794  1.00  0.00           C  
ATOM    423  C   PRO A  32     252.577 299.009 124.020  1.00  0.00           C  
ATOM    424  O   PRO A  32     252.459 299.932 123.198  1.00  0.00           O  
ATOM    425  CB  PRO A  32     250.721 297.308 124.029  1.00  0.00           C  
ATOM    426  CG  PRO A  32     249.662 297.945 123.164  1.00  0.00           C  
ATOM    427  CD  PRO A  32     249.089 299.010 124.090  1.00  0.00           C  
ATOM    428  HA  PRO A  32     251.655 298.208 125.816  1.00  0.00           H  
ATOM    429 1HB  PRO A  32     251.488 296.783 123.441  1.00  0.00           H  
ATOM    430 2HB  PRO A  32     250.305 296.578 124.739  1.00  0.00           H  
ATOM    431 1HG  PRO A  32     250.114 298.352 122.248  1.00  0.00           H  
ATOM    432 2HG  PRO A  32     248.926 297.191 122.847  1.00  0.00           H  
ATOM    433 1HD  PRO A  32     248.658 299.825 123.490  1.00  0.00           H  
ATOM    434 2HD  PRO A  32     248.323 298.559 124.739  1.00  0.00           H  
ATOM    435  N   MET A  33     253.736 298.427 124.295  1.00  0.00           N  
ATOM    436  CA  MET A  33     254.937 298.724 123.531  1.00  0.00           C  
ATOM    437  C   MET A  33     254.928 297.793 122.325  1.00  0.00           C  
ATOM    438  O   MET A  33     254.275 296.760 122.380  1.00  0.00           O  
ATOM    439  CB  MET A  33     256.196 298.539 124.375  1.00  0.00           C  
ATOM    440  CG  MET A  33     256.262 299.426 125.611  1.00  0.00           C  
ATOM    441  SD  MET A  33     256.276 301.184 125.204  1.00  0.00           S  
ATOM    442  CE  MET A  33     257.903 301.350 124.477  1.00  0.00           C  
ATOM    443  H   MET A  33     253.787 297.761 125.053  1.00  0.00           H  
ATOM    444  HA  MET A  33     254.893 299.764 123.209  1.00  0.00           H  
ATOM    445 1HB  MET A  33     256.265 297.503 124.705  1.00  0.00           H  
ATOM    446 2HB  MET A  33     257.077 298.748 123.767  1.00  0.00           H  
ATOM    447 1HG  MET A  33     255.401 299.227 126.248  1.00  0.00           H  
ATOM    448 2HG  MET A  33     257.165 299.197 126.176  1.00  0.00           H  
ATOM    449 1HE  MET A  33     258.062 302.385 124.174  1.00  0.00           H  
ATOM    450 2HE  MET A  33     258.660 301.065 125.209  1.00  0.00           H  
ATOM    451 3HE  MET A  33     257.980 300.701 123.605  1.00  0.00           H  
ATOM    452  N   LEU A  34     255.620 298.169 121.252  1.00  0.00           N  
ATOM    453  CA  LEU A  34     255.601 297.422 120.002  1.00  0.00           C  
ATOM    454  C   LEU A  34     256.724 296.371 119.927  1.00  0.00           C  
ATOM    455  O   LEU A  34     257.893 296.728 119.818  1.00  0.00           O  
ATOM    456  CB  LEU A  34     255.723 298.393 118.821  1.00  0.00           C  
ATOM    457  CG  LEU A  34     255.903 297.745 117.442  1.00  0.00           C  
ATOM    458  CD1 LEU A  34     254.682 296.896 117.116  1.00  0.00           C  
ATOM    459  CD2 LEU A  34     256.112 298.828 116.395  1.00  0.00           C  
ATOM    460  H   LEU A  34     256.179 299.008 121.315  1.00  0.00           H  
ATOM    461  HA  LEU A  34     254.652 296.892 119.931  1.00  0.00           H  
ATOM    462 1HB  LEU A  34     254.825 299.008 118.783  1.00  0.00           H  
ATOM    463 2HB  LEU A  34     256.578 299.046 118.995  1.00  0.00           H  
ATOM    464  HG  LEU A  34     256.772 297.086 117.461  1.00  0.00           H  
ATOM    465 1HD1 LEU A  34     254.810 296.435 116.137  1.00  0.00           H  
ATOM    466 2HD1 LEU A  34     254.568 296.118 117.870  1.00  0.00           H  
ATOM    467 3HD1 LEU A  34     253.793 297.526 117.107  1.00  0.00           H  
ATOM    468 1HD2 LEU A  34     256.241 298.367 115.415  1.00  0.00           H  
ATOM    469 2HD2 LEU A  34     255.244 299.487 116.375  1.00  0.00           H  
ATOM    470 3HD2 LEU A  34     257.002 299.408 116.643  1.00  0.00           H  
ATOM    471  N   PRO A  35     256.380 295.068 119.992  1.00  0.00           N  
ATOM    472  CA  PRO A  35     257.420 294.042 119.758  1.00  0.00           C  
ATOM    473  C   PRO A  35     258.006 294.108 118.328  1.00  0.00           C  
ATOM    474  O   PRO A  35     257.298 294.477 117.382  1.00  0.00           O  
ATOM    475  CB  PRO A  35     256.662 292.732 119.957  1.00  0.00           C  
ATOM    476  CG  PRO A  35     255.454 293.114 120.772  1.00  0.00           C  
ATOM    477  CD  PRO A  35     255.075 294.461 120.294  1.00  0.00           C  
ATOM    478  HA  PRO A  35     258.225 294.168 120.496  1.00  0.00           H  
ATOM    479 1HB  PRO A  35     256.396 292.300 118.981  1.00  0.00           H  
ATOM    480 2HB  PRO A  35     257.304 292.000 120.468  1.00  0.00           H  
ATOM    481 1HG  PRO A  35     254.649 292.378 120.626  1.00  0.00           H  
ATOM    482 2HG  PRO A  35     255.701 293.106 121.844  1.00  0.00           H  
ATOM    483 1HD  PRO A  35     254.446 294.369 119.396  1.00  0.00           H  
ATOM    484 2HD  PRO A  35     254.538 294.996 121.091  1.00  0.00           H  
ATOM    485  N   ARG A  36     259.289 293.762 118.192  1.00  0.00           N  
ATOM    486  CA  ARG A  36     259.984 293.759 116.889  1.00  0.00           C  
ATOM    487  C   ARG A  36     259.306 292.859 115.866  1.00  0.00           C  
ATOM    488  O   ARG A  36     259.343 293.143 114.661  1.00  0.00           O  
ATOM    489  CB  ARG A  36     261.427 293.306 117.056  1.00  0.00           C  
ATOM    490  CG  ARG A  36     262.331 294.301 117.767  1.00  0.00           C  
ATOM    491  CD  ARG A  36     263.699 293.757 117.962  1.00  0.00           C  
ATOM    492  NE  ARG A  36     264.368 293.504 116.696  1.00  0.00           N  
ATOM    493  CZ  ARG A  36     265.046 294.430 115.991  1.00  0.00           C  
ATOM    494  NH1 ARG A  36     265.137 295.662 116.440  1.00  0.00           N  
ATOM    495  NH2 ARG A  36     265.621 294.099 114.847  1.00  0.00           N  
ATOM    496  H   ARG A  36     259.798 293.492 119.022  1.00  0.00           H  
ATOM    497  HA  ARG A  36     259.981 294.775 116.493  1.00  0.00           H  
ATOM    498 1HB  ARG A  36     261.453 292.375 117.619  1.00  0.00           H  
ATOM    499 2HB  ARG A  36     261.862 293.108 116.076  1.00  0.00           H  
ATOM    500 1HG  ARG A  36     262.406 295.213 117.175  1.00  0.00           H  
ATOM    501 2HG  ARG A  36     261.913 294.536 118.747  1.00  0.00           H  
ATOM    502 1HD  ARG A  36     264.298 294.471 118.527  1.00  0.00           H  
ATOM    503 2HD  ARG A  36     263.643 292.818 118.511  1.00  0.00           H  
ATOM    504  HE  ARG A  36     264.320 292.567 116.318  1.00  0.00           H  
ATOM    505 1HH1 ARG A  36     264.698 295.914 117.314  1.00  0.00           H  
ATOM    506 2HH1 ARG A  36     265.646 296.356 115.911  1.00  0.00           H  
ATOM    507 1HH2 ARG A  36     265.551 293.152 114.502  1.00  0.00           H  
ATOM    508 2HH2 ARG A  36     266.129 294.793 114.319  1.00  0.00           H  
ATOM    509  N   ASP A  37     258.728 291.764 116.356  1.00  0.00           N  
ATOM    510  CA  ASP A  37     258.093 290.749 115.500  1.00  0.00           C  
ATOM    511  C   ASP A  37     256.547 290.869 115.386  1.00  0.00           C  
ATOM    512  O   ASP A  37     255.885 289.927 114.917  1.00  0.00           O  
ATOM    513  CB  ASP A  37     258.467 289.334 115.994  1.00  0.00           C  
ATOM    514  CG  ASP A  37     258.071 289.077 117.451  1.00  0.00           C  
ATOM    515  OD1 ASP A  37     257.573 289.987 118.153  1.00  0.00           O  
ATOM    516  OD2 ASP A  37     258.246 287.932 117.907  1.00  0.00           O  
ATOM    517  H   ASP A  37     258.730 291.632 117.357  1.00  0.00           H  
ATOM    518  HA  ASP A  37     258.477 290.862 114.486  1.00  0.00           H  
ATOM    519 1HB  ASP A  37     257.978 288.588 115.367  1.00  0.00           H  
ATOM    520 2HB  ASP A  37     259.543 289.188 115.898  1.00  0.00           H  
ATOM    521  N   GLN A  38     255.987 292.003 115.809  1.00  0.00           N  
ATOM    522  CA  GLN A  38     254.529 292.209 115.757  1.00  0.00           C  
ATOM    523  C   GLN A  38     254.186 293.537 115.114  1.00  0.00           C  
ATOM    524  O   GLN A  38     255.090 294.301 114.749  1.00  0.00           O  
ATOM    525  CB  GLN A  38     253.896 292.099 117.152  1.00  0.00           C  
ATOM    526  CG  GLN A  38     254.153 290.790 117.867  1.00  0.00           C  
ATOM    527  CD  GLN A  38     253.588 289.528 117.164  1.00  0.00           C  
ATOM    528  OE1 GLN A  38     252.787 289.595 116.220  1.00  0.00           O  
ATOM    529  NE2 GLN A  38     254.012 288.368 117.651  1.00  0.00           N  
ATOM    530  H   GLN A  38     256.575 292.739 116.174  1.00  0.00           H  
ATOM    531  HA  GLN A  38     254.089 291.416 115.153  1.00  0.00           H  
ATOM    532 1HB  GLN A  38     254.273 292.901 117.787  1.00  0.00           H  
ATOM    533 2HB  GLN A  38     252.816 292.225 117.073  1.00  0.00           H  
ATOM    534 1HG  GLN A  38     255.229 290.644 117.960  1.00  0.00           H  
ATOM    535 2HG  GLN A  38     253.695 290.832 118.855  1.00  0.00           H  
ATOM    536 1HE2 GLN A  38     253.691 287.509 117.249  1.00  0.00           H  
ATOM    537 2HE2 GLN A  38     254.652 288.352 118.419  1.00  0.00           H  
ATOM    538  N   VAL A  39     252.891 293.798 114.918  1.00  0.00           N  
ATOM    539  CA  VAL A  39     252.445 295.054 114.321  1.00  0.00           C  
ATOM    540  C   VAL A  39     251.524 295.781 115.290  1.00  0.00           C  
ATOM    541  O   VAL A  39     250.919 295.162 116.177  1.00  0.00           O  
ATOM    542  CB  VAL A  39     251.769 294.891 112.923  1.00  0.00           C  
ATOM    543  CG1 VAL A  39     252.744 294.319 111.889  1.00  0.00           C  
ATOM    544  CG2 VAL A  39     250.500 294.007 113.000  1.00  0.00           C  
ATOM    545  H   VAL A  39     252.203 293.110 115.189  1.00  0.00           H  
ATOM    546  HA  VAL A  39     253.321 295.669 114.114  1.00  0.00           H  
ATOM    547  HB  VAL A  39     251.485 295.875 112.550  1.00  0.00           H  
ATOM    548 1HG1 VAL A  39     252.239 294.220 110.928  1.00  0.00           H  
ATOM    549 2HG1 VAL A  39     253.596 294.990 111.782  1.00  0.00           H  
ATOM    550 3HG1 VAL A  39     253.091 293.340 112.219  1.00  0.00           H  
ATOM    551 1HG2 VAL A  39     250.058 293.918 112.008  1.00  0.00           H  
ATOM    552 2HG2 VAL A  39     250.768 293.017 113.368  1.00  0.00           H  
ATOM    553 3HG2 VAL A  39     249.779 294.464 113.679  1.00  0.00           H  
ATOM    554  N   TYR A  40     251.432 297.100 115.139  1.00  0.00           N  
ATOM    555  CA  TYR A  40     250.612 297.886 116.038  1.00  0.00           C  
ATOM    556  C   TYR A  40     249.275 298.104 115.381  1.00  0.00           C  
ATOM    557  O   TYR A  40     249.202 298.480 114.201  1.00  0.00           O  
ATOM    558  CB  TYR A  40     251.281 299.226 116.328  1.00  0.00           C  
ATOM    559  CG  TYR A  40     251.070 299.708 117.752  1.00  0.00           C  
ATOM    560  CD1 TYR A  40     251.863 299.216 118.783  1.00  0.00           C  
ATOM    561  CD2 TYR A  40     250.065 300.624 118.066  1.00  0.00           C  
ATOM    562  CE1 TYR A  40     251.675 299.614 120.081  1.00  0.00           C  
ATOM    563  CE2 TYR A  40     249.886 301.052 119.381  1.00  0.00           C  
ATOM    564  CZ  TYR A  40     250.708 300.543 120.369  1.00  0.00           C  
ATOM    565  OH  TYR A  40     250.576 300.906 121.670  1.00  0.00           O  
ATOM    566  H   TYR A  40     251.933 297.566 114.396  1.00  0.00           H  
ATOM    567  HA  TYR A  40     250.478 297.325 116.964  1.00  0.00           H  
ATOM    568 1HB  TYR A  40     252.354 299.144 116.147  1.00  0.00           H  
ATOM    569 2HB  TYR A  40     250.891 299.982 115.647  1.00  0.00           H  
ATOM    570  HD1 TYR A  40     252.654 298.498 118.567  1.00  0.00           H  
ATOM    571  HD2 TYR A  40     249.413 301.009 117.281  1.00  0.00           H  
ATOM    572  HE1 TYR A  40     252.310 299.214 120.871  1.00  0.00           H  
ATOM    573  HE2 TYR A  40     249.106 301.777 119.617  1.00  0.00           H  
ATOM    574  HH  TYR A  40     249.856 301.535 121.754  1.00  0.00           H  
ATOM    575  N   VAL A  41     248.202 297.858 116.139  1.00  0.00           N  
ATOM    576  CA  VAL A  41     246.860 297.881 115.588  1.00  0.00           C  
ATOM    577  C   VAL A  41     245.947 298.910 116.262  1.00  0.00           C  
ATOM    578  O   VAL A  41     245.728 298.872 117.470  1.00  0.00           O  
ATOM    579  CB  VAL A  41     246.227 296.483 115.719  1.00  0.00           C  
ATOM    580  CG1 VAL A  41     244.803 296.491 115.183  1.00  0.00           C  
ATOM    581  CG2 VAL A  41     247.075 295.459 114.982  1.00  0.00           C  
ATOM    582  H   VAL A  41     248.328 297.651 117.120  1.00  0.00           H  
ATOM    583  HA  VAL A  41     246.924 298.146 114.532  1.00  0.00           H  
ATOM    584  HB  VAL A  41     246.171 296.217 116.775  1.00  0.00           H  
ATOM    585 1HG1 VAL A  41     244.371 295.495 115.284  1.00  0.00           H  
ATOM    586 2HG1 VAL A  41     244.205 297.205 115.749  1.00  0.00           H  
ATOM    587 3HG1 VAL A  41     244.812 296.777 114.131  1.00  0.00           H  
ATOM    588 1HG2 VAL A  41     246.622 294.473 115.080  1.00  0.00           H  
ATOM    589 2HG2 VAL A  41     247.136 295.728 113.927  1.00  0.00           H  
ATOM    590 3HG2 VAL A  41     248.078 295.441 115.410  1.00  0.00           H  
ATOM    591  N   ARG A  42     245.398 299.805 115.456  1.00  0.00           N  
ATOM    592  CA  ARG A  42     244.299 300.629 115.861  1.00  0.00           C  
ATOM    593  C   ARG A  42     243.050 299.773 115.685  1.00  0.00           C  
ATOM    594  O   ARG A  42     242.658 299.457 114.563  1.00  0.00           O  
ATOM    595  CB  ARG A  42     244.182 301.850 114.957  1.00  0.00           C  
ATOM    596  CG  ARG A  42     243.092 302.817 115.399  1.00  0.00           C  
ATOM    597  CD  ARG A  42     243.090 304.079 114.549  1.00  0.00           C  
ATOM    598  NE  ARG A  42     242.447 303.882 113.246  1.00  0.00           N  
ATOM    599  CZ  ARG A  42     242.935 304.321 112.086  1.00  0.00           C  
ATOM    600  NH1 ARG A  42     244.098 304.979 112.043  1.00  0.00           N  
ATOM    601  NH2 ARG A  42     242.268 304.085 110.959  1.00  0.00           N  
ATOM    602  H   ARG A  42     245.771 299.906 114.523  1.00  0.00           H  
ATOM    603  HA  ARG A  42     244.447 300.916 116.902  1.00  0.00           H  
ATOM    604 1HB  ARG A  42     245.132 302.382 114.940  1.00  0.00           H  
ATOM    605 2HB  ARG A  42     243.969 301.529 113.937  1.00  0.00           H  
ATOM    606 1HG  ARG A  42     242.118 302.336 115.305  1.00  0.00           H  
ATOM    607 2HG  ARG A  42     243.257 303.101 116.439  1.00  0.00           H  
ATOM    608 1HD  ARG A  42     242.550 304.868 115.071  1.00  0.00           H  
ATOM    609 2HD  ARG A  42     244.116 304.398 114.370  1.00  0.00           H  
ATOM    610  HE  ARG A  42     241.571 303.377 113.226  1.00  0.00           H  
ATOM    611 1HH1 ARG A  42     244.615 305.147 112.895  1.00  0.00           H  
ATOM    612 2HH1 ARG A  42     244.460 305.308 111.159  1.00  0.00           H  
ATOM    613 1HH2 ARG A  42     241.396 303.575 110.985  1.00  0.00           H  
ATOM    614 2HH2 ARG A  42     242.633 304.415 110.078  1.00  0.00           H  
ATOM    615  N   VAL A  43     242.440 299.420 116.801  1.00  0.00           N  
ATOM    616  CA  VAL A  43     241.286 298.513 116.803  1.00  0.00           C  
ATOM    617  C   VAL A  43     240.060 299.185 116.235  1.00  0.00           C  
ATOM    618  O   VAL A  43     239.681 300.282 116.674  1.00  0.00           O  
ATOM    619  CB  VAL A  43     241.022 297.956 118.218  1.00  0.00           C  
ATOM    620  CG1 VAL A  43     239.769 297.049 118.249  1.00  0.00           C  
ATOM    621  CG2 VAL A  43     242.254 297.165 118.676  1.00  0.00           C  
ATOM    622  H   VAL A  43     242.779 299.786 117.679  1.00  0.00           H  
ATOM    623  HA  VAL A  43     241.527 297.644 116.189  1.00  0.00           H  
ATOM    624  HB  VAL A  43     240.838 298.788 118.898  1.00  0.00           H  
ATOM    625 1HG1 VAL A  43     239.615 296.676 119.262  1.00  0.00           H  
ATOM    626 2HG1 VAL A  43     238.897 297.623 117.938  1.00  0.00           H  
ATOM    627 3HG1 VAL A  43     239.912 296.208 117.571  1.00  0.00           H  
ATOM    628 1HG2 VAL A  43     242.080 296.767 119.675  1.00  0.00           H  
ATOM    629 2HG2 VAL A  43     242.436 296.343 117.984  1.00  0.00           H  
ATOM    630 3HG2 VAL A  43     243.123 297.823 118.694  1.00  0.00           H  
ATOM    631  N   GLU A  44     239.466 298.521 115.248  1.00  0.00           N  
ATOM    632  CA  GLU A  44     238.287 299.015 114.537  1.00  0.00           C  
ATOM    633  C   GLU A  44     236.996 298.306 114.924  1.00  0.00           C  
ATOM    634  O   GLU A  44     235.941 298.957 115.059  1.00  0.00           O  
ATOM    635  CB  GLU A  44     238.500 298.881 113.027  1.00  0.00           C  
ATOM    636  CG  GLU A  44     239.505 299.865 112.444  1.00  0.00           C  
ATOM    637  CD  GLU A  44     239.035 301.291 112.515  1.00  0.00           C  
ATOM    638  OE1 GLU A  44     237.861 301.519 112.348  1.00  0.00           O  
ATOM    639  OE2 GLU A  44     239.852 302.154 112.735  1.00  0.00           O  
ATOM    640  H   GLU A  44     239.861 297.629 114.986  1.00  0.00           H  
ATOM    641  HA  GLU A  44     238.150 300.068 114.784  1.00  0.00           H  
ATOM    642 1HB  GLU A  44     238.845 297.873 112.796  1.00  0.00           H  
ATOM    643 2HB  GLU A  44     237.550 299.028 112.512  1.00  0.00           H  
ATOM    644 1HG  GLU A  44     240.443 299.776 112.991  1.00  0.00           H  
ATOM    645 2HG  GLU A  44     239.695 299.600 111.405  1.00  0.00           H  
ATOM    646  N   ALA A  45     237.064 296.975 115.105  1.00  0.00           N  
ATOM    647  CA  ALA A  45     235.922 296.228 115.599  1.00  0.00           C  
ATOM    648  C   ALA A  45     236.376 295.149 116.591  1.00  0.00           C  
ATOM    649  O   ALA A  45     237.533 294.718 116.544  1.00  0.00           O  
ATOM    650  CB  ALA A  45     235.108 295.649 114.429  1.00  0.00           C  
ATOM    651  H   ALA A  45     237.921 296.483 114.895  1.00  0.00           H  
ATOM    652  HA  ALA A  45     235.267 296.921 116.127  1.00  0.00           H  
ATOM    653 1HB  ALA A  45     234.256 295.092 114.819  1.00  0.00           H  
ATOM    654 2HB  ALA A  45     234.751 296.462 113.796  1.00  0.00           H  
ATOM    655 3HB  ALA A  45     235.738 294.983 113.842  1.00  0.00           H  
ATOM    656  N   VAL A  46     235.482 294.802 117.531  1.00  0.00           N  
ATOM    657  CA  VAL A  46     235.689 293.699 118.483  1.00  0.00           C  
ATOM    658  C   VAL A  46     234.445 292.795 118.559  1.00  0.00           C  
ATOM    659  O   VAL A  46     233.319 293.250 118.311  1.00  0.00           O  
ATOM    660  CB  VAL A  46     236.006 294.254 119.884  1.00  0.00           C  
ATOM    661  CG1 VAL A  46     237.296 295.060 119.859  1.00  0.00           C  
ATOM    662  CG2 VAL A  46     234.847 295.107 120.377  1.00  0.00           C  
ATOM    663  H   VAL A  46     234.626 295.336 117.575  1.00  0.00           H  
ATOM    664  HA  VAL A  46     236.537 293.103 118.143  1.00  0.00           H  
ATOM    665  HB  VAL A  46     236.161 293.420 120.569  1.00  0.00           H  
ATOM    666 1HG1 VAL A  46     237.505 295.444 120.858  1.00  0.00           H  
ATOM    667 2HG1 VAL A  46     238.118 294.420 119.538  1.00  0.00           H  
ATOM    668 3HG1 VAL A  46     237.191 295.893 119.165  1.00  0.00           H  
ATOM    669 1HG2 VAL A  46     235.077 295.496 121.369  1.00  0.00           H  
ATOM    670 2HG2 VAL A  46     234.688 295.938 119.689  1.00  0.00           H  
ATOM    671 3HG2 VAL A  46     233.943 294.500 120.427  1.00  0.00           H  
ATOM    672  N   ALA A  47     234.658 291.520 118.897  1.00  0.00           N  
ATOM    673  CA  ALA A  47     233.538 290.610 119.146  1.00  0.00           C  
ATOM    674  C   ALA A  47     233.536 290.221 120.610  1.00  0.00           C  
ATOM    675  O   ALA A  47     234.585 290.152 121.265  1.00  0.00           O  
ATOM    676  CB  ALA A  47     233.608 289.362 118.239  1.00  0.00           C  
ATOM    677  H   ALA A  47     235.603 291.173 118.984  1.00  0.00           H  
ATOM    678  HA  ALA A  47     232.614 291.138 118.912  1.00  0.00           H  
ATOM    679 1HB  ALA A  47     232.761 288.710 118.452  1.00  0.00           H  
ATOM    680 2HB  ALA A  47     233.576 289.670 117.194  1.00  0.00           H  
ATOM    681 3HB  ALA A  47     234.536 288.825 118.430  1.00  0.00           H  
ATOM    682  N   ILE A  48     232.336 289.949 121.111  1.00  0.00           N  
ATOM    683  CA  ILE A  48     232.140 289.569 122.464  1.00  0.00           C  
ATOM    684  C   ILE A  48     232.080 288.030 122.531  1.00  0.00           C  
ATOM    685  O   ILE A  48     231.419 287.373 121.703  1.00  0.00           O  
ATOM    686  CB  ILE A  48     230.854 290.198 123.030  1.00  0.00           C  
ATOM    687  CG1 ILE A  48     230.833 291.705 122.762  1.00  0.00           C  
ATOM    688  CG2 ILE A  48     230.736 289.918 124.520  1.00  0.00           C  
ATOM    689  CD1 ILE A  48     231.998 292.450 123.374  1.00  0.00           C  
ATOM    690  H   ILE A  48     231.536 290.018 120.498  1.00  0.00           H  
ATOM    691  HA  ILE A  48     232.986 289.927 123.050  1.00  0.00           H  
ATOM    692  HB  ILE A  48     229.988 289.776 122.521  1.00  0.00           H  
ATOM    693 1HG1 ILE A  48     230.841 291.883 121.687  1.00  0.00           H  
ATOM    694 2HG1 ILE A  48     229.911 292.133 123.156  1.00  0.00           H  
ATOM    695 1HG2 ILE A  48     229.822 290.370 124.905  1.00  0.00           H  
ATOM    696 2HG2 ILE A  48     230.706 288.842 124.687  1.00  0.00           H  
ATOM    697 3HG2 ILE A  48     231.596 290.341 125.039  1.00  0.00           H  
ATOM    698 1HD1 ILE A  48     231.913 293.512 123.141  1.00  0.00           H  
ATOM    699 2HD1 ILE A  48     231.989 292.314 124.456  1.00  0.00           H  
ATOM    700 3HD1 ILE A  48     232.931 292.063 122.967  1.00  0.00           H  
ATOM    701  N   ASN A  49     232.754 287.474 123.522  1.00  0.00           N  
ATOM    702  CA  ASN A  49     232.738 286.030 123.749  1.00  0.00           C  
ATOM    703  C   ASN A  49     232.302 285.721 125.152  1.00  0.00           C  
ATOM    704  O   ASN A  49     232.616 286.491 126.069  1.00  0.00           O  
ATOM    705  CB  ASN A  49     234.145 285.460 123.529  1.00  0.00           C  
ATOM    706  CG  ASN A  49     234.497 285.395 122.064  1.00  0.00           C  
ATOM    707  OD1 ASN A  49     234.094 284.476 121.345  1.00  0.00           O  
ATOM    708  ND2 ASN A  49     235.250 286.391 121.606  1.00  0.00           N  
ATOM    709  H   ASN A  49     233.295 288.063 124.139  1.00  0.00           H  
ATOM    710  HA  ASN A  49     232.014 285.580 123.068  1.00  0.00           H  
ATOM    711 1HB  ASN A  49     234.875 286.082 124.048  1.00  0.00           H  
ATOM    712 2HB  ASN A  49     234.204 284.460 123.958  1.00  0.00           H  
ATOM    713 1HD2 ASN A  49     235.521 286.411 120.643  1.00  0.00           H  
ATOM    714 2HD2 ASN A  49     235.545 287.119 122.224  1.00  0.00           H  
ATOM    715  N   PRO A  50     231.618 284.568 125.373  1.00  0.00           N  
ATOM    716  CA  PRO A  50     231.268 284.194 126.757  1.00  0.00           C  
ATOM    717  C   PRO A  50     232.469 284.185 127.693  1.00  0.00           C  
ATOM    718  O   PRO A  50     232.363 284.555 128.888  1.00  0.00           O  
ATOM    719  CB  PRO A  50     230.689 282.786 126.591  1.00  0.00           C  
ATOM    720  CG  PRO A  50     230.115 282.785 125.215  1.00  0.00           C  
ATOM    721  CD  PRO A  50     231.098 283.583 124.400  1.00  0.00           C  
ATOM    722  HA  PRO A  50     230.508 284.892 127.139  1.00  0.00           H  
ATOM    723 1HB  PRO A  50     231.481 282.035 126.723  1.00  0.00           H  
ATOM    724 2HB  PRO A  50     229.933 282.596 127.368  1.00  0.00           H  
ATOM    725 1HG  PRO A  50     230.002 281.754 124.851  1.00  0.00           H  
ATOM    726 2HG  PRO A  50     229.110 283.232 125.223  1.00  0.00           H  
ATOM    727 1HD  PRO A  50     231.896 282.920 124.035  1.00  0.00           H  
ATOM    728 2HD  PRO A  50     230.574 284.061 123.559  1.00  0.00           H  
ATOM    729  N   SER A  51     233.621 283.770 127.188  1.00  0.00           N  
ATOM    730  CA  SER A  51     234.790 283.733 128.048  1.00  0.00           C  
ATOM    731  C   SER A  51     235.182 285.121 128.631  1.00  0.00           C  
ATOM    732  O   SER A  51     235.638 285.193 129.790  1.00  0.00           O  
ATOM    733  CB  SER A  51     235.954 283.157 127.266  1.00  0.00           C  
ATOM    734  OG  SER A  51     236.325 284.008 126.217  1.00  0.00           O  
ATOM    735  H   SER A  51     233.709 283.479 126.225  1.00  0.00           H  
ATOM    736  HA  SER A  51     234.572 283.089 128.901  1.00  0.00           H  
ATOM    737 1HB  SER A  51     236.802 283.007 127.934  1.00  0.00           H  
ATOM    738 2HB  SER A  51     235.677 282.182 126.866  1.00  0.00           H  
ATOM    739  HG  SER A  51     237.093 284.493 126.529  1.00  0.00           H  
ATOM    740  N   ASP A  52     234.970 286.206 127.871  1.00  0.00           N  
ATOM    741  CA  ASP A  52     235.107 287.598 128.415  1.00  0.00           C  
ATOM    742  C   ASP A  52     234.272 287.771 129.701  1.00  0.00           C  
ATOM    743  O   ASP A  52     234.755 288.293 130.730  1.00  0.00           O  
ATOM    744  CB  ASP A  52     234.668 288.636 127.379  1.00  0.00           C  
ATOM    745  CG  ASP A  52     235.551 288.646 126.139  1.00  0.00           C  
ATOM    746  OD1 ASP A  52     236.746 288.546 126.283  1.00  0.00           O  
ATOM    747  OD2 ASP A  52     235.021 288.752 125.058  1.00  0.00           O  
ATOM    748  H   ASP A  52     234.710 286.079 126.903  1.00  0.00           H  
ATOM    749  HA  ASP A  52     236.156 287.774 128.656  1.00  0.00           H  
ATOM    750 1HB  ASP A  52     233.641 288.435 127.075  1.00  0.00           H  
ATOM    751 2HB  ASP A  52     234.687 289.629 127.829  1.00  0.00           H  
ATOM    752  N   THR A  53     233.024 287.294 129.647  1.00  0.00           N  
ATOM    753  CA  THR A  53     232.064 287.527 130.723  1.00  0.00           C  
ATOM    754  C   THR A  53     232.374 286.710 131.975  1.00  0.00           C  
ATOM    755  O   THR A  53     231.841 286.988 133.045  1.00  0.00           O  
ATOM    756  CB  THR A  53     230.632 287.211 130.252  1.00  0.00           C  
ATOM    757  OG1 THR A  53     230.501 285.802 130.026  1.00  0.00           O  
ATOM    758  CG2 THR A  53     230.317 287.958 128.965  1.00  0.00           C  
ATOM    759  H   THR A  53     232.738 286.758 128.840  1.00  0.00           H  
ATOM    760  HA  THR A  53     232.112 288.578 131.007  1.00  0.00           H  
ATOM    761  HB  THR A  53     229.922 287.510 131.022  1.00  0.00           H  
ATOM    762  HG1 THR A  53     231.299 285.469 129.610  1.00  0.00           H  
ATOM    763 1HG2 THR A  53     229.302 287.723 128.647  1.00  0.00           H  
ATOM    764 2HG2 THR A  53     230.405 289.031 129.136  1.00  0.00           H  
ATOM    765 3HG2 THR A  53     231.019 287.656 128.188  1.00  0.00           H  
ATOM    766  N   LYS A  54     233.271 285.731 131.847  1.00  0.00           N  
ATOM    767  CA  LYS A  54     233.656 284.886 132.985  1.00  0.00           C  
ATOM    768  C   LYS A  54     234.926 285.367 133.698  1.00  0.00           C  
ATOM    769  O   LYS A  54     235.367 284.739 134.664  1.00  0.00           O  
ATOM    770  CB  LYS A  54     233.846 283.442 132.519  1.00  0.00           C  
ATOM    771  CG  LYS A  54     232.574 282.769 132.021  1.00  0.00           C  
ATOM    772  CD  LYS A  54     232.839 281.331 131.600  1.00  0.00           C  
ATOM    773  CE  LYS A  54     231.567 280.654 131.109  1.00  0.00           C  
ATOM    774  NZ  LYS A  54     231.817 279.257 130.662  1.00  0.00           N  
ATOM    775  H   LYS A  54     233.696 285.566 130.946  1.00  0.00           H  
ATOM    776  HA  LYS A  54     232.856 284.917 133.725  1.00  0.00           H  
ATOM    777 1HB  LYS A  54     234.579 283.413 131.712  1.00  0.00           H  
ATOM    778 2HB  LYS A  54     234.241 282.843 133.341  1.00  0.00           H  
ATOM    779 1HG  LYS A  54     231.825 282.774 132.813  1.00  0.00           H  
ATOM    780 2HG  LYS A  54     232.181 283.321 131.168  1.00  0.00           H  
ATOM    781 1HD  LYS A  54     233.580 281.316 130.800  1.00  0.00           H  
ATOM    782 2HD  LYS A  54     233.233 280.770 132.447  1.00  0.00           H  
ATOM    783 1HE  LYS A  54     230.830 280.640 131.911  1.00  0.00           H  
ATOM    784 2HE  LYS A  54     231.152 281.220 130.275  1.00  0.00           H  
ATOM    785 1HZ  LYS A  54     230.951 278.844 130.345  1.00  0.00           H  
ATOM    786 2HZ  LYS A  54     232.486 279.259 129.905  1.00  0.00           H  
ATOM    787 3HZ  LYS A  54     232.184 278.717 131.433  1.00  0.00           H  
ATOM    788  N   MET A  55     235.520 286.460 133.214  1.00  0.00           N  
ATOM    789  CA  MET A  55     236.744 287.038 133.822  1.00  0.00           C  
ATOM    790  C   MET A  55     236.349 287.922 135.018  1.00  0.00           C  
ATOM    791  O   MET A  55     236.152 289.144 134.888  1.00  0.00           O  
ATOM    792  CB  MET A  55     237.536 287.842 132.793  1.00  0.00           C  
ATOM    793  CG  MET A  55     238.078 287.020 131.632  1.00  0.00           C  
ATOM    794  SD  MET A  55     239.295 285.796 132.155  1.00  0.00           S  
ATOM    795  CE  MET A  55     238.287 284.317 132.207  1.00  0.00           C  
ATOM    796  H   MET A  55     235.116 286.906 132.403  1.00  0.00           H  
ATOM    797  HA  MET A  55     237.372 286.222 134.179  1.00  0.00           H  
ATOM    798 1HB  MET A  55     236.904 288.627 132.380  1.00  0.00           H  
ATOM    799 2HB  MET A  55     238.382 288.327 133.283  1.00  0.00           H  
ATOM    800 1HG  MET A  55     237.256 286.500 131.140  1.00  0.00           H  
ATOM    801 2HG  MET A  55     238.546 287.682 130.905  1.00  0.00           H  
ATOM    802 1HE  MET A  55     238.900 283.469 132.515  1.00  0.00           H  
ATOM    803 2HE  MET A  55     237.473 284.455 132.919  1.00  0.00           H  
ATOM    804 3HE  MET A  55     237.873 284.124 131.216  1.00  0.00           H  
ATOM    805  N   ARG A  56     236.196 287.283 136.175  1.00  0.00           N  
ATOM    806  CA  ARG A  56     235.496 287.863 137.316  1.00  0.00           C  
ATOM    807  C   ARG A  56     235.773 286.949 138.472  1.00  0.00           C  
ATOM    808  O   ARG A  56     235.884 285.753 138.258  1.00  0.00           O  
ATOM    809  CB  ARG A  56     233.997 287.979 137.079  1.00  0.00           C  
ATOM    810  CG  ARG A  56     233.273 286.653 136.904  1.00  0.00           C  
ATOM    811  CD  ARG A  56     231.810 286.845 136.736  1.00  0.00           C  
ATOM    812  NE  ARG A  56     231.123 285.587 136.492  1.00  0.00           N  
ATOM    813  CZ  ARG A  56     230.691 284.751 137.456  1.00  0.00           C  
ATOM    814  NH1 ARG A  56     230.882 285.052 138.721  1.00  0.00           N  
ATOM    815  NH2 ARG A  56     230.076 283.628 137.130  1.00  0.00           N  
ATOM    816  H   ARG A  56     236.586 286.355 136.257  1.00  0.00           H  
ATOM    817  HA  ARG A  56     235.883 288.868 137.485  1.00  0.00           H  
ATOM    818 1HB  ARG A  56     233.536 288.498 137.918  1.00  0.00           H  
ATOM    819 2HB  ARG A  56     233.815 288.575 136.185  1.00  0.00           H  
ATOM    820 1HG  ARG A  56     233.656 286.143 136.020  1.00  0.00           H  
ATOM    821 2HG  ARG A  56     233.439 286.029 137.783  1.00  0.00           H  
ATOM    822 1HD  ARG A  56     231.395 287.289 137.640  1.00  0.00           H  
ATOM    823 2HD  ARG A  56     231.625 287.504 135.890  1.00  0.00           H  
ATOM    824  HE  ARG A  56     230.958 285.320 135.530  1.00  0.00           H  
ATOM    825 1HH1 ARG A  56     231.353 285.911 138.970  1.00  0.00           H  
ATOM    826 2HH1 ARG A  56     230.559 284.426 139.444  1.00  0.00           H  
ATOM    827 1HH2 ARG A  56     229.929 283.396 136.157  1.00  0.00           H  
ATOM    828 2HH2 ARG A  56     229.752 283.001 137.852  1.00  0.00           H  
ATOM    829  N   GLY A  57     235.844 287.483 139.696  1.00  0.00           N  
ATOM    830  CA  GLY A  57     236.321 286.685 140.841  1.00  0.00           C  
ATOM    831  C   GLY A  57     237.817 286.510 140.669  1.00  0.00           C  
ATOM    832  O   GLY A  57     238.478 287.408 140.125  1.00  0.00           O  
ATOM    833  H   GLY A  57     235.570 288.443 139.846  1.00  0.00           H  
ATOM    834 1HA  GLY A  57     236.078 287.200 141.770  1.00  0.00           H  
ATOM    835 2HA  GLY A  57     235.801 285.728 140.859  1.00  0.00           H  
ATOM    836  N   GLN A  58     238.373 285.364 141.067  1.00  0.00           N  
ATOM    837  CA  GLN A  58     239.834 285.208 140.943  1.00  0.00           C  
ATOM    838  C   GLN A  58     240.298 284.750 139.567  1.00  0.00           C  
ATOM    839  O   GLN A  58     241.469 284.387 139.381  1.00  0.00           O  
ATOM    840  CB  GLN A  58     240.344 284.218 141.994  1.00  0.00           C  
ATOM    841  CG  GLN A  58     240.110 284.658 143.429  1.00  0.00           C  
ATOM    842  CD  GLN A  58     240.828 285.952 143.762  1.00  0.00           C  
ATOM    843  OE1 GLN A  58     242.032 286.088 143.527  1.00  0.00           O  
ATOM    844  NE2 GLN A  58     240.093 286.911 144.313  1.00  0.00           N  
ATOM    845  H   GLN A  58     237.828 284.604 141.448  1.00  0.00           H  
ATOM    846  HA  GLN A  58     240.301 286.178 141.115  1.00  0.00           H  
ATOM    847 1HB  GLN A  58     239.854 283.254 141.853  1.00  0.00           H  
ATOM    848 2HB  GLN A  58     241.414 284.064 141.860  1.00  0.00           H  
ATOM    849 1HG  GLN A  58     239.041 284.811 143.581  1.00  0.00           H  
ATOM    850 2HG  GLN A  58     240.475 283.881 144.100  1.00  0.00           H  
ATOM    851 1HE2 GLN A  58     240.513 287.787 144.555  1.00  0.00           H  
ATOM    852 2HE2 GLN A  58     239.120 286.758 144.487  1.00  0.00           H  
ATOM    853  N   PHE A  59     239.401 284.804 138.591  1.00  0.00           N  
ATOM    854  CA  PHE A  59     239.829 284.665 137.198  1.00  0.00           C  
ATOM    855  C   PHE A  59     240.251 286.031 136.647  1.00  0.00           C  
ATOM    856  O   PHE A  59     241.021 286.124 135.682  1.00  0.00           O  
ATOM    857  CB  PHE A  59     238.707 284.077 136.341  1.00  0.00           C  
ATOM    858  CG  PHE A  59     238.402 282.638 136.645  1.00  0.00           C  
ATOM    859  CD1 PHE A  59     237.368 282.300 137.505  1.00  0.00           C  
ATOM    860  CD2 PHE A  59     239.149 281.619 136.073  1.00  0.00           C  
ATOM    861  CE1 PHE A  59     237.087 280.976 137.786  1.00  0.00           C  
ATOM    862  CE2 PHE A  59     238.870 280.295 136.351  1.00  0.00           C  
ATOM    863  CZ  PHE A  59     237.837 279.974 137.209  1.00  0.00           C  
ATOM    864  H   PHE A  59     238.421 284.940 138.793  1.00  0.00           H  
ATOM    865  HA  PHE A  59     240.682 283.986 137.164  1.00  0.00           H  
ATOM    866 1HB  PHE A  59     237.796 284.656 136.487  1.00  0.00           H  
ATOM    867 2HB  PHE A  59     238.976 284.152 135.288  1.00  0.00           H  
ATOM    868  HD1 PHE A  59     236.774 283.093 137.961  1.00  0.00           H  
ATOM    869  HD2 PHE A  59     239.965 281.873 135.395  1.00  0.00           H  
ATOM    870  HE1 PHE A  59     236.271 280.725 138.464  1.00  0.00           H  
ATOM    871  HE2 PHE A  59     239.464 279.504 135.894  1.00  0.00           H  
ATOM    872  HZ  PHE A  59     237.617 278.931 137.431  1.00  0.00           H  
ATOM    873  N   ALA A  60     239.776 287.078 137.324  1.00  0.00           N  
ATOM    874  CA  ALA A  60     240.043 288.460 136.966  1.00  0.00           C  
ATOM    875  C   ALA A  60     241.327 288.985 137.601  1.00  0.00           C  
ATOM    876  O   ALA A  60     241.561 288.801 138.798  1.00  0.00           O  
ATOM    877  CB  ALA A  60     238.850 289.329 137.358  1.00  0.00           C  
ATOM    878  H   ALA A  60     239.199 286.881 138.129  1.00  0.00           H  
ATOM    879  HA  ALA A  60     240.176 288.510 135.885  1.00  0.00           H  
ATOM    880 1HB  ALA A  60     239.051 290.366 137.089  1.00  0.00           H  
ATOM    881 2HB  ALA A  60     237.960 288.984 136.832  1.00  0.00           H  
ATOM    882 3HB  ALA A  60     238.686 289.258 138.432  1.00  0.00           H  
ATOM    883  N   THR A  61     242.158 289.613 136.772  1.00  0.00           N  
ATOM    884  CA  THR A  61     243.348 290.360 137.173  1.00  0.00           C  
ATOM    885  C   THR A  61     242.934 291.844 137.052  1.00  0.00           C  
ATOM    886  O   THR A  61     242.736 292.344 135.927  1.00  0.00           O  
ATOM    887  CB  THR A  61     244.574 290.041 136.297  1.00  0.00           C  
ATOM    888  OG1 THR A  61     244.888 288.647 136.400  1.00  0.00           O  
ATOM    889  CG2 THR A  61     245.775 290.862 136.741  1.00  0.00           C  
ATOM    890  H   THR A  61     241.923 289.552 135.792  1.00  0.00           H  
ATOM    891  HA  THR A  61     243.598 290.088 138.199  1.00  0.00           H  
ATOM    892  HB  THR A  61     244.347 290.273 135.256  1.00  0.00           H  
ATOM    893  HG1 THR A  61     244.541 288.183 135.634  1.00  0.00           H  
ATOM    894 1HG2 THR A  61     246.631 290.624 136.111  1.00  0.00           H  
ATOM    895 2HG2 THR A  61     245.543 291.923 136.653  1.00  0.00           H  
ATOM    896 3HG2 THR A  61     246.012 290.628 137.778  1.00  0.00           H  
ATOM    897  N   PRO A  62     242.747 292.537 138.205  1.00  0.00           N  
ATOM    898  CA  PRO A  62     242.350 293.960 138.130  1.00  0.00           C  
ATOM    899  C   PRO A  62     243.266 294.781 137.240  1.00  0.00           C  
ATOM    900  O   PRO A  62     244.482 294.617 137.275  1.00  0.00           O  
ATOM    901  CB  PRO A  62     242.444 294.420 139.588  1.00  0.00           C  
ATOM    902  CG  PRO A  62     242.182 293.184 140.379  1.00  0.00           C  
ATOM    903  CD  PRO A  62     242.873 292.092 139.608  1.00  0.00           C  
ATOM    904  HA  PRO A  62     241.316 294.028 137.761  1.00  0.00           H  
ATOM    905 1HB  PRO A  62     243.438 294.849 139.784  1.00  0.00           H  
ATOM    906 2HB  PRO A  62     241.708 295.214 139.781  1.00  0.00           H  
ATOM    907 1HG  PRO A  62     242.575 293.296 141.400  1.00  0.00           H  
ATOM    908 2HG  PRO A  62     241.099 293.016 140.473  1.00  0.00           H  
ATOM    909 1HD  PRO A  62     243.927 292.034 139.918  1.00  0.00           H  
ATOM    910 2HD  PRO A  62     242.362 291.135 139.788  1.00  0.00           H  
ATOM    911  N   TRP A  63     242.671 295.629 136.410  1.00  0.00           N  
ATOM    912  CA  TRP A  63     243.404 296.566 135.537  1.00  0.00           C  
ATOM    913  C   TRP A  63     244.029 295.927 134.301  1.00  0.00           C  
ATOM    914  O   TRP A  63     244.469 296.650 133.401  1.00  0.00           O  
ATOM    915  CB  TRP A  63     244.371 297.460 136.352  1.00  0.00           C  
ATOM    916  CG  TRP A  63     243.615 298.021 137.504  1.00  0.00           C  
ATOM    917  CD1 TRP A  63     243.775 297.704 138.821  1.00  0.00           C  
ATOM    918  CD2 TRP A  63     242.482 298.891 137.432  1.00  0.00           C  
ATOM    919  NE1 TRP A  63     242.844 298.364 139.582  1.00  0.00           N  
ATOM    920  CE2 TRP A  63     242.031 299.098 138.757  1.00  0.00           C  
ATOM    921  CE3 TRP A  63     241.813 299.542 136.377  1.00  0.00           C  
ATOM    922  CZ2 TRP A  63     240.934 299.939 139.066  1.00  0.00           C  
ATOM    923  CZ3 TRP A  63     240.714 300.386 136.687  1.00  0.00           C  
ATOM    924  CH2 TRP A  63     240.298 300.570 138.024  1.00  0.00           C  
ATOM    925  H   TRP A  63     241.661 295.621 136.385  1.00  0.00           H  
ATOM    926  HA  TRP A  63     242.705 297.318 135.173  1.00  0.00           H  
ATOM    927 1HB  TRP A  63     245.220 296.865 136.689  1.00  0.00           H  
ATOM    928 2HB  TRP A  63     244.760 298.252 135.713  1.00  0.00           H  
ATOM    929  HD1 TRP A  63     244.532 297.026 139.211  1.00  0.00           H  
ATOM    930  HE1 TRP A  63     242.767 298.318 140.588  1.00  0.00           H  
ATOM    931  HE3 TRP A  63     242.134 299.403 135.345  1.00  0.00           H  
ATOM    932  HZ2 TRP A  63     240.593 300.094 140.090  1.00  0.00           H  
ATOM    933  HZ3 TRP A  63     240.198 300.889 135.869  1.00  0.00           H  
ATOM    934  HH2 TRP A  63     239.453 301.227 138.232  1.00  0.00           H  
ATOM    935  N   ALA A  64     244.023 294.587 134.225  1.00  0.00           N  
ATOM    936  CA  ALA A  64     244.402 293.905 132.980  1.00  0.00           C  
ATOM    937  C   ALA A  64     243.248 293.985 131.958  1.00  0.00           C  
ATOM    938  O   ALA A  64     242.068 293.981 132.335  1.00  0.00           O  
ATOM    939  CB  ALA A  64     244.811 292.430 133.248  1.00  0.00           C  
ATOM    940  H   ALA A  64     243.757 294.034 135.027  1.00  0.00           H  
ATOM    941  HA  ALA A  64     245.268 294.419 132.563  1.00  0.00           H  
ATOM    942 1HB  ALA A  64     245.086 291.952 132.308  1.00  0.00           H  
ATOM    943 2HB  ALA A  64     245.662 292.406 133.929  1.00  0.00           H  
ATOM    944 3HB  ALA A  64     243.974 291.896 133.695  1.00  0.00           H  
ATOM    945  N   PHE A  65     243.585 294.081 130.673  1.00  0.00           N  
ATOM    946  CA  PHE A  65     242.576 294.347 129.633  1.00  0.00           C  
ATOM    947  C   PHE A  65     241.752 293.085 129.314  1.00  0.00           C  
ATOM    948  O   PHE A  65     242.295 291.978 129.255  1.00  0.00           O  
ATOM    949  CB  PHE A  65     243.211 294.834 128.320  1.00  0.00           C  
ATOM    950  CG  PHE A  65     243.904 296.181 128.410  1.00  0.00           C  
ATOM    951  CD1 PHE A  65     243.816 296.965 129.554  1.00  0.00           C  
ATOM    952  CD2 PHE A  65     244.616 296.678 127.299  1.00  0.00           C  
ATOM    953  CE1 PHE A  65     244.491 298.225 129.615  1.00  0.00           C  
ATOM    954  CE2 PHE A  65     245.272 297.950 127.339  1.00  0.00           C  
ATOM    955  CZ  PHE A  65     245.209 298.701 128.514  1.00  0.00           C  
ATOM    956  H   PHE A  65     244.552 293.969 130.403  1.00  0.00           H  
ATOM    957  HA  PHE A  65     241.894 295.115 130.001  1.00  0.00           H  
ATOM    958 1HB  PHE A  65     243.946 294.106 127.980  1.00  0.00           H  
ATOM    959 2HB  PHE A  65     242.444 294.908 127.551  1.00  0.00           H  
ATOM    960  HD1 PHE A  65     243.229 296.608 130.400  1.00  0.00           H  
ATOM    961  HD2 PHE A  65     244.652 296.075 126.391  1.00  0.00           H  
ATOM    962  HE1 PHE A  65     244.448 298.822 130.526  1.00  0.00           H  
ATOM    963  HE2 PHE A  65     245.813 298.336 126.475  1.00  0.00           H  
ATOM    964  HZ  PHE A  65     245.721 299.661 128.569  1.00  0.00           H  
ATOM    965  N   LEU A  66     240.463 293.291 129.073  1.00  0.00           N  
ATOM    966  CA  LEU A  66     239.549 292.220 128.663  1.00  0.00           C  
ATOM    967  C   LEU A  66     239.572 292.051 127.142  1.00  0.00           C  
ATOM    968  O   LEU A  66     240.081 292.899 126.432  1.00  0.00           O  
ATOM    969  CB  LEU A  66     238.139 292.609 129.104  1.00  0.00           C  
ATOM    970  CG  LEU A  66     237.870 292.553 130.595  1.00  0.00           C  
ATOM    971  CD1 LEU A  66     236.544 293.270 130.886  1.00  0.00           C  
ATOM    972  CD2 LEU A  66     237.798 291.112 131.109  1.00  0.00           C  
ATOM    973  H   LEU A  66     240.105 294.229 129.179  1.00  0.00           H  
ATOM    974  HA  LEU A  66     239.877 291.290 129.126  1.00  0.00           H  
ATOM    975 1HB  LEU A  66     237.940 293.627 128.772  1.00  0.00           H  
ATOM    976 2HB  LEU A  66     237.426 291.944 128.616  1.00  0.00           H  
ATOM    977  HG  LEU A  66     238.671 293.066 131.129  1.00  0.00           H  
ATOM    978 1HD1 LEU A  66     236.339 293.237 131.956  1.00  0.00           H  
ATOM    979 2HD1 LEU A  66     236.614 294.309 130.563  1.00  0.00           H  
ATOM    980 3HD1 LEU A  66     235.737 292.775 130.347  1.00  0.00           H  
ATOM    981 1HD2 LEU A  66     237.605 291.118 132.182  1.00  0.00           H  
ATOM    982 2HD2 LEU A  66     236.993 290.583 130.598  1.00  0.00           H  
ATOM    983 3HD2 LEU A  66     238.745 290.608 130.914  1.00  0.00           H  
ATOM    984  N   GLY A  67     238.991 290.960 126.636  1.00  0.00           N  
ATOM    985  CA  GLY A  67     238.734 290.861 125.207  1.00  0.00           C  
ATOM    986  C   GLY A  67     239.669 289.967 124.408  1.00  0.00           C  
ATOM    987  O   GLY A  67     240.905 290.052 124.526  1.00  0.00           O  
ATOM    988  H   GLY A  67     238.724 290.194 127.238  1.00  0.00           H  
ATOM    989 1HA  GLY A  67     237.723 290.487 125.044  1.00  0.00           H  
ATOM    990 2HA  GLY A  67     238.785 291.853 124.759  1.00  0.00           H  
ATOM    991  N   THR A  68     239.061 289.133 123.570  1.00  0.00           N  
ATOM    992  CA  THR A  68     239.791 288.215 122.692  1.00  0.00           C  
ATOM    993  C   THR A  68     239.846 288.641 121.246  1.00  0.00           C  
ATOM    994  O   THR A  68     240.937 288.745 120.702  1.00  0.00           O  
ATOM    995  CB  THR A  68     239.179 286.803 122.760  1.00  0.00           C  
ATOM    996  OG1 THR A  68     239.248 286.314 124.106  1.00  0.00           O  
ATOM    997  CG2 THR A  68     239.929 285.852 121.840  1.00  0.00           C  
ATOM    998  H   THR A  68     238.051 289.140 123.545  1.00  0.00           H  
ATOM    999  HA  THR A  68     240.826 288.163 123.030  1.00  0.00           H  
ATOM   1000  HB  THR A  68     238.133 286.845 122.456  1.00  0.00           H  
ATOM   1001  HG1 THR A  68     240.166 286.279 124.386  1.00  0.00           H  
ATOM   1002 1HG2 THR A  68     239.482 284.860 121.901  1.00  0.00           H  
ATOM   1003 2HG2 THR A  68     239.868 286.215 120.814  1.00  0.00           H  
ATOM   1004 3HG2 THR A  68     240.973 285.799 122.145  1.00  0.00           H  
ATOM   1005  N   ASP A  69     238.679 288.879 120.633  1.00  0.00           N  
ATOM   1006  CA  ASP A  69     238.544 289.007 119.177  1.00  0.00           C  
ATOM   1007  C   ASP A  69     238.708 290.462 118.786  1.00  0.00           C  
ATOM   1008  O   ASP A  69     237.931 291.266 119.236  1.00  0.00           O  
ATOM   1009  CB  ASP A  69     237.187 288.487 118.696  1.00  0.00           C  
ATOM   1010  CG  ASP A  69     237.051 286.976 118.827  1.00  0.00           C  
ATOM   1011  OD1 ASP A  69     238.057 286.317 118.950  1.00  0.00           O  
ATOM   1012  OD2 ASP A  69     235.944 286.495 118.803  1.00  0.00           O  
ATOM   1013  H   ASP A  69     237.858 288.973 121.213  1.00  0.00           H  
ATOM   1014  HA  ASP A  69     239.325 288.411 118.703  1.00  0.00           H  
ATOM   1015 1HB  ASP A  69     236.391 288.960 119.272  1.00  0.00           H  
ATOM   1016 2HB  ASP A  69     237.042 288.761 117.651  1.00  0.00           H  
ATOM   1017  N   TYR A  70     239.685 290.783 117.941  1.00  0.00           N  
ATOM   1018  CA  TYR A  70     239.825 292.163 117.435  1.00  0.00           C  
ATOM   1019  C   TYR A  70     240.070 292.150 115.936  1.00  0.00           C  
ATOM   1020  O   TYR A  70     240.501 291.135 115.369  1.00  0.00           O  
ATOM   1021  CB  TYR A  70     240.961 292.899 118.149  1.00  0.00           C  
ATOM   1022  CG  TYR A  70     242.341 292.462 117.712  1.00  0.00           C  
ATOM   1023  CD1 TYR A  70     243.037 293.204 116.769  1.00  0.00           C  
ATOM   1024  CD2 TYR A  70     242.911 291.320 118.255  1.00  0.00           C  
ATOM   1025  CE1 TYR A  70     244.298 292.805 116.370  1.00  0.00           C  
ATOM   1026  CE2 TYR A  70     244.172 290.921 117.855  1.00  0.00           C  
ATOM   1027  CZ  TYR A  70     244.865 291.659 116.917  1.00  0.00           C  
ATOM   1028  OH  TYR A  70     246.121 291.262 116.520  1.00  0.00           O  
ATOM   1029  H   TYR A  70     240.342 290.079 117.638  1.00  0.00           H  
ATOM   1030  HA  TYR A  70     238.895 292.698 117.627  1.00  0.00           H  
ATOM   1031 1HB  TYR A  70     240.870 293.971 117.969  1.00  0.00           H  
ATOM   1032 2HB  TYR A  70     240.878 292.740 119.224  1.00  0.00           H  
ATOM   1033  HD1 TYR A  70     242.589 294.102 116.343  1.00  0.00           H  
ATOM   1034  HD2 TYR A  70     242.364 290.737 118.995  1.00  0.00           H  
ATOM   1035  HE1 TYR A  70     244.845 293.388 115.629  1.00  0.00           H  
ATOM   1036  HE2 TYR A  70     244.620 290.023 118.281  1.00  0.00           H  
ATOM   1037  HH  TYR A  70     246.364 290.460 116.988  1.00  0.00           H  
ATOM   1038  N   ALA A  71     239.821 293.288 115.286  1.00  0.00           N  
ATOM   1039  CA  ALA A  71     240.234 293.481 113.926  1.00  0.00           C  
ATOM   1040  C   ALA A  71     240.524 294.983 113.788  1.00  0.00           C  
ATOM   1041  O   ALA A  71     239.845 295.816 114.387  1.00  0.00           O  
ATOM   1042  CB  ALA A  71     239.161 293.069 112.955  1.00  0.00           C  
ATOM   1043  H   ALA A  71     239.330 294.032 115.761  1.00  0.00           H  
ATOM   1044  HA  ALA A  71     241.137 292.893 113.760  1.00  0.00           H  
ATOM   1045 1HB  ALA A  71     239.511 293.230 111.935  1.00  0.00           H  
ATOM   1046 2HB  ALA A  71     238.928 292.013 113.096  1.00  0.00           H  
ATOM   1047 3HB  ALA A  71     238.266 293.664 113.129  1.00  0.00           H  
ATOM   1048  N   GLY A  72     241.550 295.313 113.025  1.00  0.00           N  
ATOM   1049  CA  GLY A  72     241.929 296.716 113.007  1.00  0.00           C  
ATOM   1050  C   GLY A  72     242.887 297.085 111.914  1.00  0.00           C  
ATOM   1051  O   GLY A  72     243.205 296.269 111.033  1.00  0.00           O  
ATOM   1052  H   GLY A  72     242.073 294.655 112.466  1.00  0.00           H  
ATOM   1053 1HA  GLY A  72     241.037 297.333 112.896  1.00  0.00           H  
ATOM   1054 2HA  GLY A  72     242.386 296.981 113.960  1.00  0.00           H  
ATOM   1055  N   THR A  73     243.350 298.343 112.001  1.00  0.00           N  
ATOM   1056  CA  THR A  73     244.266 298.899 111.012  1.00  0.00           C  
ATOM   1057  C   THR A  73     245.678 298.925 111.582  1.00  0.00           C  
ATOM   1058  O   THR A  73     245.894 299.341 112.722  1.00  0.00           O  
ATOM   1059  CB  THR A  73     243.844 300.317 110.583  1.00  0.00           C  
ATOM   1060  OG1 THR A  73     242.540 300.271 109.990  1.00  0.00           O  
ATOM   1061  CG2 THR A  73     244.834 300.887 109.580  1.00  0.00           C  
ATOM   1062  H   THR A  73     243.053 298.919 112.776  1.00  0.00           H  
ATOM   1063  HA  THR A  73     244.252 298.260 110.129  1.00  0.00           H  
ATOM   1064  HB  THR A  73     243.807 300.965 111.458  1.00  0.00           H  
ATOM   1065  HG1 THR A  73     241.885 300.548 110.635  1.00  0.00           H  
ATOM   1066 1HG2 THR A  73     244.520 301.889 109.288  1.00  0.00           H  
ATOM   1067 2HG2 THR A  73     245.825 300.934 110.032  1.00  0.00           H  
ATOM   1068 3HG2 THR A  73     244.868 300.248 108.699  1.00  0.00           H  
ATOM   1069  N   VAL A  74     246.630 298.433 110.797  1.00  0.00           N  
ATOM   1070  CA  VAL A  74     248.032 298.513 111.185  1.00  0.00           C  
ATOM   1071  C   VAL A  74     248.455 300.004 111.121  1.00  0.00           C  
ATOM   1072  O   VAL A  74     248.192 300.693 110.112  1.00  0.00           O  
ATOM   1073  CB  VAL A  74     248.910 297.660 110.250  1.00  0.00           C  
ATOM   1074  CG1 VAL A  74     250.382 297.841 110.590  1.00  0.00           C  
ATOM   1075  CG2 VAL A  74     248.508 296.197 110.355  1.00  0.00           C  
ATOM   1076  H   VAL A  74     246.387 297.997 109.919  1.00  0.00           H  
ATOM   1077  HA  VAL A  74     248.133 298.127 112.200  1.00  0.00           H  
ATOM   1078  HB  VAL A  74     248.772 298.003 109.224  1.00  0.00           H  
ATOM   1079 1HG1 VAL A  74     250.988 297.231 109.919  1.00  0.00           H  
ATOM   1080 2HG1 VAL A  74     250.656 298.890 110.473  1.00  0.00           H  
ATOM   1081 3HG1 VAL A  74     250.559 297.531 111.619  1.00  0.00           H  
ATOM   1082 1HG2 VAL A  74     249.133 295.600 109.691  1.00  0.00           H  
ATOM   1083 2HG2 VAL A  74     248.641 295.856 111.382  1.00  0.00           H  
ATOM   1084 3HG2 VAL A  74     247.463 296.085 110.068  1.00  0.00           H  
ATOM   1085  N   VAL A  75     249.039 300.495 112.212  1.00  0.00           N  
ATOM   1086  CA  VAL A  75     249.512 301.888 112.289  1.00  0.00           C  
ATOM   1087  C   VAL A  75     251.033 301.950 112.474  1.00  0.00           C  
ATOM   1088  O   VAL A  75     251.638 303.027 112.399  1.00  0.00           O  
ATOM   1089  CB  VAL A  75     248.828 302.622 113.457  1.00  0.00           C  
ATOM   1090  CG1 VAL A  75     247.321 302.666 113.250  1.00  0.00           C  
ATOM   1091  CG2 VAL A  75     249.172 301.938 114.771  1.00  0.00           C  
ATOM   1092  H   VAL A  75     249.160 299.889 113.011  1.00  0.00           H  
ATOM   1093  HA  VAL A  75     249.252 302.394 111.358  1.00  0.00           H  
ATOM   1094  HB  VAL A  75     249.179 303.654 113.481  1.00  0.00           H  
ATOM   1095 1HG1 VAL A  75     246.854 303.189 114.085  1.00  0.00           H  
ATOM   1096 2HG1 VAL A  75     247.097 303.192 112.322  1.00  0.00           H  
ATOM   1097 3HG1 VAL A  75     246.932 301.649 113.196  1.00  0.00           H  
ATOM   1098 1HG2 VAL A  75     248.686 302.463 115.593  1.00  0.00           H  
ATOM   1099 2HG2 VAL A  75     248.826 300.904 114.745  1.00  0.00           H  
ATOM   1100 3HG2 VAL A  75     250.252 301.955 114.919  1.00  0.00           H  
ATOM   1101  N   ALA A  76     251.638 300.792 112.710  1.00  0.00           N  
ATOM   1102  CA  ALA A  76     253.079 300.660 112.851  1.00  0.00           C  
ATOM   1103  C   ALA A  76     253.491 299.190 112.749  1.00  0.00           C  
ATOM   1104  O   ALA A  76     252.721 298.277 113.106  1.00  0.00           O  
ATOM   1105  CB  ALA A  76     253.536 301.257 114.168  1.00  0.00           C  
ATOM   1106  H   ALA A  76     251.058 299.969 112.794  1.00  0.00           H  
ATOM   1107  HA  ALA A  76     253.551 301.205 112.033  1.00  0.00           H  
ATOM   1108 1HB  ALA A  76     254.617 301.151 114.260  1.00  0.00           H  
ATOM   1109 2HB  ALA A  76     253.271 302.314 114.200  1.00  0.00           H  
ATOM   1110 3HB  ALA A  76     253.049 300.736 114.991  1.00  0.00           H  
ATOM   1111  N   VAL A  77     254.711 298.955 112.271  1.00  0.00           N  
ATOM   1112  CA  VAL A  77     255.177 297.606 111.975  1.00  0.00           C  
ATOM   1113  C   VAL A  77     256.515 297.351 112.688  1.00  0.00           C  
ATOM   1114  O   VAL A  77     257.456 298.146 112.559  1.00  0.00           O  
ATOM   1115  CB  VAL A  77     255.323 297.409 110.435  1.00  0.00           C  
ATOM   1116  CG1 VAL A  77     255.897 296.063 110.112  1.00  0.00           C  
ATOM   1117  CG2 VAL A  77     253.982 297.614 109.718  1.00  0.00           C  
ATOM   1118  H   VAL A  77     255.331 299.736 112.109  1.00  0.00           H  
ATOM   1119  HA  VAL A  77     254.431 296.896 112.334  1.00  0.00           H  
ATOM   1120  HB  VAL A  77     256.041 298.134 110.052  1.00  0.00           H  
ATOM   1121 1HG1 VAL A  77     255.987 295.956 109.031  1.00  0.00           H  
ATOM   1122 2HG1 VAL A  77     256.882 295.968 110.569  1.00  0.00           H  
ATOM   1123 3HG1 VAL A  77     255.240 295.285 110.500  1.00  0.00           H  
ATOM   1124 1HG2 VAL A  77     254.117 297.471 108.646  1.00  0.00           H  
ATOM   1125 2HG2 VAL A  77     253.255 296.893 110.092  1.00  0.00           H  
ATOM   1126 3HG2 VAL A  77     253.620 298.625 109.906  1.00  0.00           H  
ATOM   1127  N   GLY A  78     256.595 296.271 113.451  1.00  0.00           N  
ATOM   1128  CA  GLY A  78     257.841 295.882 114.098  1.00  0.00           C  
ATOM   1129  C   GLY A  78     258.961 295.760 113.075  1.00  0.00           C  
ATOM   1130  O   GLY A  78     258.697 295.525 111.889  1.00  0.00           O  
ATOM   1131  H   GLY A  78     255.771 295.703 113.588  1.00  0.00           H  
ATOM   1132 1HA  GLY A  78     258.105 296.622 114.854  1.00  0.00           H  
ATOM   1133 2HA  GLY A  78     257.702 294.932 114.613  1.00  0.00           H  
ATOM   1134  N   SER A  79     260.207 295.916 113.537  1.00  0.00           N  
ATOM   1135  CA  SER A  79     261.385 295.904 112.650  1.00  0.00           C  
ATOM   1136  C   SER A  79     261.639 294.531 112.019  1.00  0.00           C  
ATOM   1137  O   SER A  79     262.064 294.447 110.866  1.00  0.00           O  
ATOM   1138  CB  SER A  79     262.615 296.336 113.424  1.00  0.00           C  
ATOM   1139  OG  SER A  79     262.514 297.675 113.822  1.00  0.00           O  
ATOM   1140  H   SER A  79     260.340 296.046 114.530  1.00  0.00           H  
ATOM   1141  HA  SER A  79     261.213 296.609 111.836  1.00  0.00           H  
ATOM   1142 1HB  SER A  79     262.734 295.701 114.301  1.00  0.00           H  
ATOM   1143 2HB  SER A  79     263.500 296.204 112.803  1.00  0.00           H  
ATOM   1144  HG  SER A  79     262.119 298.142 113.081  1.00  0.00           H  
ATOM   1145  N   ASP A  80     261.351 293.468 112.771  1.00  0.00           N  
ATOM   1146  CA  ASP A  80     261.532 292.081 112.317  1.00  0.00           C  
ATOM   1147  C   ASP A  80     260.337 291.494 111.519  1.00  0.00           C  
ATOM   1148  O   ASP A  80     260.247 290.263 111.342  1.00  0.00           O  
ATOM   1149  CB  ASP A  80     261.846 291.176 113.526  1.00  0.00           C  
ATOM   1150  CG  ASP A  80     263.220 291.450 114.139  1.00  0.00           C  
ATOM   1151  OD1 ASP A  80     264.081 292.039 113.461  1.00  0.00           O  
ATOM   1152  OD2 ASP A  80     263.442 291.063 115.306  1.00  0.00           O  
ATOM   1153  H   ASP A  80     260.990 293.639 113.699  1.00  0.00           H  
ATOM   1154  HA  ASP A  80     262.386 292.047 111.640  1.00  0.00           H  
ATOM   1155 1HB  ASP A  80     261.087 291.321 114.296  1.00  0.00           H  
ATOM   1156 2HB  ASP A  80     261.805 290.131 113.218  1.00  0.00           H  
ATOM   1157  N   VAL A  81     259.433 292.359 111.045  1.00  0.00           N  
ATOM   1158  CA  VAL A  81     258.218 291.928 110.329  1.00  0.00           C  
ATOM   1159  C   VAL A  81     258.282 292.311 108.855  1.00  0.00           C  
ATOM   1160  O   VAL A  81     258.501 293.477 108.513  1.00  0.00           O  
ATOM   1161  CB  VAL A  81     256.965 292.562 110.961  1.00  0.00           C  
ATOM   1162  CG1 VAL A  81     255.717 292.156 110.192  1.00  0.00           C  
ATOM   1163  CG2 VAL A  81     256.857 292.151 112.421  1.00  0.00           C  
ATOM   1164  H   VAL A  81     259.596 293.346 111.187  1.00  0.00           H  
ATOM   1165  HA  VAL A  81     258.137 290.843 110.407  1.00  0.00           H  
ATOM   1166  HB  VAL A  81     257.045 293.647 110.893  1.00  0.00           H  
ATOM   1167 1HG1 VAL A  81     254.840 292.613 110.652  1.00  0.00           H  
ATOM   1168 2HG1 VAL A  81     255.800 292.492 109.159  1.00  0.00           H  
ATOM   1169 3HG1 VAL A  81     255.613 291.071 110.215  1.00  0.00           H  
ATOM   1170 1HG2 VAL A  81     255.969 292.603 112.862  1.00  0.00           H  
ATOM   1171 2HG2 VAL A  81     256.783 291.065 112.489  1.00  0.00           H  
ATOM   1172 3HG2 VAL A  81     257.742 292.488 112.961  1.00  0.00           H  
ATOM   1173  N   THR A  82     258.073 291.331 107.982  1.00  0.00           N  
ATOM   1174  CA  THR A  82     257.899 291.619 106.561  1.00  0.00           C  
ATOM   1175  C   THR A  82     256.562 291.056 106.059  1.00  0.00           C  
ATOM   1176  O   THR A  82     255.953 290.199 106.715  1.00  0.00           O  
ATOM   1177  CB  THR A  82     259.059 291.039 105.730  1.00  0.00           C  
ATOM   1178  OG1 THR A  82     259.066 289.610 105.847  1.00  0.00           O  
ATOM   1179  CG2 THR A  82     260.390 291.591 106.215  1.00  0.00           C  
ATOM   1180  H   THR A  82     258.033 290.373 108.298  1.00  0.00           H  
ATOM   1181  HA  THR A  82     257.888 292.701 106.426  1.00  0.00           H  
ATOM   1182  HB  THR A  82     258.922 291.304 104.681  1.00  0.00           H  
ATOM   1183  HG1 THR A  82     258.655 289.224 105.070  1.00  0.00           H  
ATOM   1184 1HG2 THR A  82     261.198 291.170 105.616  1.00  0.00           H  
ATOM   1185 2HG2 THR A  82     260.392 292.676 106.117  1.00  0.00           H  
ATOM   1186 3HG2 THR A  82     260.537 291.321 107.260  1.00  0.00           H  
ATOM   1187  N   HIS A  83     256.101 291.573 104.922  1.00  0.00           N  
ATOM   1188  CA  HIS A  83     254.824 291.181 104.296  1.00  0.00           C  
ATOM   1189  C   HIS A  83     253.624 292.007 104.771  1.00  0.00           C  
ATOM   1190  O   HIS A  83     252.555 291.947 104.153  1.00  0.00           O  
ATOM   1191  CB  HIS A  83     254.518 289.676 104.438  1.00  0.00           C  
ATOM   1192  CG  HIS A  83     255.597 288.776 103.911  1.00  0.00           C  
ATOM   1193  ND1 HIS A  83     256.036 288.820 102.602  1.00  0.00           N  
ATOM   1194  CD2 HIS A  83     256.313 287.796 104.516  1.00  0.00           C  
ATOM   1195  CE1 HIS A  83     256.980 287.909 102.425  1.00  0.00           C  
ATOM   1196  NE2 HIS A  83     257.166 287.274 103.571  1.00  0.00           N  
ATOM   1197  H   HIS A  83     256.673 292.275 104.475  1.00  0.00           H  
ATOM   1198  HA  HIS A  83     254.886 291.332 103.219  1.00  0.00           H  
ATOM   1199 1HB  HIS A  83     254.362 289.434 105.490  1.00  0.00           H  
ATOM   1200 2HB  HIS A  83     253.596 289.441 103.908  1.00  0.00           H  
ATOM   1201  HD2 HIS A  83     256.229 287.481 105.557  1.00  0.00           H  
ATOM   1202  HE1 HIS A  83     257.513 287.716 101.494  1.00  0.00           H  
ATOM   1203  HE2 HIS A  83     257.826 286.527 103.732  1.00  0.00           H  
ATOM   1204  N   ILE A  84     253.796 292.768 105.853  1.00  0.00           N  
ATOM   1205  CA  ILE A  84     252.744 293.679 106.328  1.00  0.00           C  
ATOM   1206  C   ILE A  84     253.216 295.130 106.281  1.00  0.00           C  
ATOM   1207  O   ILE A  84     254.351 295.426 106.627  1.00  0.00           O  
ATOM   1208  CB  ILE A  84     252.313 293.327 107.763  1.00  0.00           C  
ATOM   1209  CG1 ILE A  84     251.835 291.875 107.837  1.00  0.00           C  
ATOM   1210  CG2 ILE A  84     251.222 294.275 108.238  1.00  0.00           C  
ATOM   1211  CD1 ILE A  84     250.617 291.589 106.987  1.00  0.00           C  
ATOM   1212  H   ILE A  84     254.669 292.718 106.359  1.00  0.00           H  
ATOM   1213  HA  ILE A  84     251.878 293.577 105.675  1.00  0.00           H  
ATOM   1214  HB  ILE A  84     253.169 293.411 108.432  1.00  0.00           H  
ATOM   1215 1HG1 ILE A  84     252.637 291.211 107.517  1.00  0.00           H  
ATOM   1216 2HG1 ILE A  84     251.595 291.622 108.870  1.00  0.00           H  
ATOM   1217 1HG2 ILE A  84     250.928 294.011 109.254  1.00  0.00           H  
ATOM   1218 2HG2 ILE A  84     251.596 295.297 108.222  1.00  0.00           H  
ATOM   1219 3HG2 ILE A  84     250.357 294.194 107.578  1.00  0.00           H  
ATOM   1220 1HD1 ILE A  84     250.338 290.540 107.092  1.00  0.00           H  
ATOM   1221 2HD1 ILE A  84     249.789 292.219 107.314  1.00  0.00           H  
ATOM   1222 3HD1 ILE A  84     250.844 291.801 105.943  1.00  0.00           H  
ATOM   1223  N   GLN A  85     252.348 296.017 105.813  1.00  0.00           N  
ATOM   1224  CA  GLN A  85     252.646 297.442 105.835  1.00  0.00           C  
ATOM   1225  C   GLN A  85     251.583 298.264 106.568  1.00  0.00           C  
ATOM   1226  O   GLN A  85     250.433 297.828 106.751  1.00  0.00           O  
ATOM   1227  CB  GLN A  85     252.802 297.962 104.403  1.00  0.00           C  
ATOM   1228  CG  GLN A  85     253.912 297.289 103.614  1.00  0.00           C  
ATOM   1229  CD  GLN A  85     255.291 297.642 104.139  1.00  0.00           C  
ATOM   1230  OE1 GLN A  85     255.616 298.817 104.330  1.00  0.00           O  
ATOM   1231  NE2 GLN A  85     256.112 296.624 104.375  1.00  0.00           N  
ATOM   1232  H   GLN A  85     251.465 295.705 105.434  1.00  0.00           H  
ATOM   1233  HA  GLN A  85     253.584 297.591 106.370  1.00  0.00           H  
ATOM   1234 1HB  GLN A  85     251.869 297.818 103.860  1.00  0.00           H  
ATOM   1235 2HB  GLN A  85     253.007 299.032 104.426  1.00  0.00           H  
ATOM   1236 1HG  GLN A  85     253.787 296.208 103.681  1.00  0.00           H  
ATOM   1237 2HG  GLN A  85     253.850 297.608 102.574  1.00  0.00           H  
ATOM   1238 1HE2 GLN A  85     257.035 296.796 104.722  1.00  0.00           H  
ATOM   1239 2HE2 GLN A  85     255.808 295.687 104.207  1.00  0.00           H  
ATOM   1240  N   VAL A  86     251.986 299.460 106.994  1.00  0.00           N  
ATOM   1241  CA  VAL A  86     251.089 300.392 107.646  1.00  0.00           C  
ATOM   1242  C   VAL A  86     249.920 300.604 106.700  1.00  0.00           C  
ATOM   1243  O   VAL A  86     250.106 300.661 105.492  1.00  0.00           O  
ATOM   1244  CB  VAL A  86     251.838 301.727 107.999  1.00  0.00           C  
ATOM   1245  CG1 VAL A  86     250.898 302.752 108.584  1.00  0.00           C  
ATOM   1246  CG2 VAL A  86     252.958 301.450 108.979  1.00  0.00           C  
ATOM   1247  H   VAL A  86     252.952 299.722 106.855  1.00  0.00           H  
ATOM   1248  HA  VAL A  86     250.765 299.956 108.592  1.00  0.00           H  
ATOM   1249  HB  VAL A  86     252.252 302.153 107.085  1.00  0.00           H  
ATOM   1250 1HG1 VAL A  86     251.451 303.663 108.816  1.00  0.00           H  
ATOM   1251 2HG1 VAL A  86     250.113 302.979 107.863  1.00  0.00           H  
ATOM   1252 3HG1 VAL A  86     250.452 302.357 109.497  1.00  0.00           H  
ATOM   1253 1HG2 VAL A  86     253.472 302.381 109.217  1.00  0.00           H  
ATOM   1254 2HG2 VAL A  86     252.545 301.019 109.891  1.00  0.00           H  
ATOM   1255 3HG2 VAL A  86     253.665 300.749 108.535  1.00  0.00           H  
ATOM   1256  N   GLY A  87     248.710 300.683 107.241  1.00  0.00           N  
ATOM   1257  CA  GLY A  87     247.509 300.750 106.412  1.00  0.00           C  
ATOM   1258  C   GLY A  87     246.861 299.395 106.124  1.00  0.00           C  
ATOM   1259  O   GLY A  87     245.702 299.345 105.689  1.00  0.00           O  
ATOM   1260  H   GLY A  87     248.615 300.697 108.246  1.00  0.00           H  
ATOM   1261 1HA  GLY A  87     246.766 301.382 106.899  1.00  0.00           H  
ATOM   1262 2HA  GLY A  87     247.751 301.216 105.458  1.00  0.00           H  
ATOM   1263  N   ASP A  88     247.593 298.299 106.337  1.00  0.00           N  
ATOM   1264  CA  ASP A  88     247.008 296.958 106.159  1.00  0.00           C  
ATOM   1265  C   ASP A  88     245.900 296.731 107.197  1.00  0.00           C  
ATOM   1266  O   ASP A  88     245.826 297.443 108.208  1.00  0.00           O  
ATOM   1267  CB  ASP A  88     248.070 295.855 106.254  1.00  0.00           C  
ATOM   1268  CG  ASP A  88     248.810 295.623 104.945  1.00  0.00           C  
ATOM   1269  OD1 ASP A  88     248.368 296.134 103.888  1.00  0.00           O  
ATOM   1270  OD2 ASP A  88     249.846 294.931 104.971  1.00  0.00           O  
ATOM   1271  H   ASP A  88     248.558 298.381 106.623  1.00  0.00           H  
ATOM   1272  HA  ASP A  88     246.578 296.898 105.159  1.00  0.00           H  
ATOM   1273 1HB  ASP A  88     248.798 296.116 107.022  1.00  0.00           H  
ATOM   1274 2HB  ASP A  88     247.597 294.920 106.555  1.00  0.00           H  
ATOM   1275  N   ARG A  89     245.023 295.761 106.948  1.00  0.00           N  
ATOM   1276  CA  ARG A  89     243.983 295.444 107.926  1.00  0.00           C  
ATOM   1277  C   ARG A  89     244.237 294.030 108.438  1.00  0.00           C  
ATOM   1278  O   ARG A  89     244.471 293.128 107.639  1.00  0.00           O  
ATOM   1279  CB  ARG A  89     242.585 295.536 107.302  1.00  0.00           C  
ATOM   1280  CG  ARG A  89     242.196 296.900 106.663  1.00  0.00           C  
ATOM   1281  CD  ARG A  89     240.761 296.846 106.106  1.00  0.00           C  
ATOM   1282  NE  ARG A  89     240.613 295.699 105.208  1.00  0.00           N  
ATOM   1283  CZ  ARG A  89     239.492 295.014 105.001  1.00  0.00           C  
ATOM   1284  NH1 ARG A  89     238.362 295.328 105.620  1.00  0.00           N  
ATOM   1285  NH2 ARG A  89     239.516 293.991 104.164  1.00  0.00           N  
ATOM   1286  H   ARG A  89     245.065 295.236 106.086  1.00  0.00           H  
ATOM   1287  HA  ARG A  89     244.044 296.165 108.742  1.00  0.00           H  
ATOM   1288 1HB  ARG A  89     242.486 294.785 106.520  1.00  0.00           H  
ATOM   1289 2HB  ARG A  89     241.833 295.320 108.061  1.00  0.00           H  
ATOM   1290 1HG  ARG A  89     242.253 297.685 107.418  1.00  0.00           H  
ATOM   1291 2HG  ARG A  89     242.883 297.129 105.848  1.00  0.00           H  
ATOM   1292 1HD  ARG A  89     240.055 296.748 106.930  1.00  0.00           H  
ATOM   1293 2HD  ARG A  89     240.550 297.761 105.554  1.00  0.00           H  
ATOM   1294  HE  ARG A  89     241.430 295.394 104.696  1.00  0.00           H  
ATOM   1295 1HH1 ARG A  89     238.339 296.104 106.267  1.00  0.00           H  
ATOM   1296 2HH1 ARG A  89     237.525 294.792 105.445  1.00  0.00           H  
ATOM   1297 1HH2 ARG A  89     240.376 293.742 103.695  1.00  0.00           H  
ATOM   1298 2HH2 ARG A  89     238.676 293.459 103.994  1.00  0.00           H  
ATOM   1299  N   VAL A  90     244.209 293.841 109.757  1.00  0.00           N  
ATOM   1300  CA  VAL A  90     244.449 292.516 110.359  1.00  0.00           C  
ATOM   1301  C   VAL A  90     243.350 292.129 111.348  1.00  0.00           C  
ATOM   1302  O   VAL A  90     242.654 292.984 111.887  1.00  0.00           O  
ATOM   1303  CB  VAL A  90     245.806 292.499 111.087  1.00  0.00           C  
ATOM   1304  CG1 VAL A  90     246.939 292.771 110.108  1.00  0.00           C  
ATOM   1305  CG2 VAL A  90     245.805 293.525 112.209  1.00  0.00           C  
ATOM   1306  H   VAL A  90     244.018 294.628 110.360  1.00  0.00           H  
ATOM   1307  HA  VAL A  90     244.469 291.772 109.562  1.00  0.00           H  
ATOM   1308  HB  VAL A  90     245.973 291.505 111.502  1.00  0.00           H  
ATOM   1309 1HG1 VAL A  90     247.891 292.755 110.640  1.00  0.00           H  
ATOM   1310 2HG1 VAL A  90     246.943 292.004 109.334  1.00  0.00           H  
ATOM   1311 3HG1 VAL A  90     246.797 293.750 109.650  1.00  0.00           H  
ATOM   1312 1HG2 VAL A  90     246.767 293.507 112.720  1.00  0.00           H  
ATOM   1313 2HG2 VAL A  90     245.633 294.518 111.794  1.00  0.00           H  
ATOM   1314 3HG2 VAL A  90     245.013 293.287 112.920  1.00  0.00           H  
ATOM   1315  N   TYR A  91     243.213 290.820 111.579  1.00  0.00           N  
ATOM   1316  CA  TYR A  91     242.293 290.345 112.602  1.00  0.00           C  
ATOM   1317  C   TYR A  91     242.994 289.232 113.363  1.00  0.00           C  
ATOM   1318  O   TYR A  91     243.872 288.569 112.802  1.00  0.00           O  
ATOM   1319  CB  TYR A  91     240.983 289.867 111.963  1.00  0.00           C  
ATOM   1320  CG  TYR A  91     241.054 288.623 111.084  1.00  0.00           C  
ATOM   1321  CD1 TYR A  91     241.742 288.623 109.870  1.00  0.00           C  
ATOM   1322  CD2 TYR A  91     240.373 287.451 111.444  1.00  0.00           C  
ATOM   1323  CE1 TYR A  91     241.778 287.477 109.043  1.00  0.00           C  
ATOM   1324  CE2 TYR A  91     240.407 286.323 110.624  1.00  0.00           C  
ATOM   1325  CZ  TYR A  91     241.109 286.327 109.449  1.00  0.00           C  
ATOM   1326  OH  TYR A  91     241.106 285.195 108.649  1.00  0.00           O  
ATOM   1327  H   TYR A  91     243.746 290.148 111.046  1.00  0.00           H  
ATOM   1328  HA  TYR A  91     242.067 291.172 113.276  1.00  0.00           H  
ATOM   1329 1HB  TYR A  91     240.254 289.651 112.745  1.00  0.00           H  
ATOM   1330 2HB  TYR A  91     240.571 290.661 111.341  1.00  0.00           H  
ATOM   1331  HD1 TYR A  91     242.267 289.520 109.541  1.00  0.00           H  
ATOM   1332  HD2 TYR A  91     239.807 287.414 112.375  1.00  0.00           H  
ATOM   1333  HE1 TYR A  91     242.322 287.503 108.099  1.00  0.00           H  
ATOM   1334  HE2 TYR A  91     239.869 285.421 110.915  1.00  0.00           H  
ATOM   1335  HH  TYR A  91     240.571 284.514 109.063  1.00  0.00           H  
ATOM   1336  N   GLY A  92     242.653 289.046 114.637  1.00  0.00           N  
ATOM   1337  CA  GLY A  92     243.322 288.001 115.416  1.00  0.00           C  
ATOM   1338  C   GLY A  92     242.790 287.898 116.822  1.00  0.00           C  
ATOM   1339  O   GLY A  92     241.850 288.611 117.180  1.00  0.00           O  
ATOM   1340  H   GLY A  92     241.942 289.610 115.080  1.00  0.00           H  
ATOM   1341 1HA  GLY A  92     243.197 287.039 114.918  1.00  0.00           H  
ATOM   1342 2HA  GLY A  92     244.391 288.205 115.456  1.00  0.00           H  
ATOM   1343  N   ALA A  93     243.426 287.045 117.631  1.00  0.00           N  
ATOM   1344  CA  ALA A  93     243.052 286.871 119.008  1.00  0.00           C  
ATOM   1345  C   ALA A  93     244.112 287.472 119.971  1.00  0.00           C  
ATOM   1346  O   ALA A  93     245.326 287.335 119.741  1.00  0.00           O  
ATOM   1347  CB  ALA A  93     242.874 285.361 119.308  1.00  0.00           C  
ATOM   1348  H   ALA A  93     244.195 286.506 117.258  1.00  0.00           H  
ATOM   1349  HA  ALA A  93     242.120 287.411 119.177  1.00  0.00           H  
ATOM   1350 1HB  ALA A  93     242.590 285.228 120.352  1.00  0.00           H  
ATOM   1351 2HB  ALA A  93     242.094 284.952 118.665  1.00  0.00           H  
ATOM   1352 3HB  ALA A  93     243.811 284.840 119.118  1.00  0.00           H  
ATOM   1353  N   GLN A  94     243.639 288.125 121.024  1.00  0.00           N  
ATOM   1354  CA  GLN A  94     244.484 288.461 122.141  1.00  0.00           C  
ATOM   1355  C   GLN A  94     244.269 287.463 123.261  1.00  0.00           C  
ATOM   1356  O   GLN A  94     243.310 286.680 123.206  1.00  0.00           O  
ATOM   1357  CB  GLN A  94     244.199 289.884 122.629  1.00  0.00           C  
ATOM   1358  CG  GLN A  94     244.609 290.971 121.650  1.00  0.00           C  
ATOM   1359  CD  GLN A  94     246.105 290.995 121.404  1.00  0.00           C  
ATOM   1360  OE1 GLN A  94     246.903 291.039 122.345  1.00  0.00           O  
ATOM   1361  NE2 GLN A  94     246.496 290.966 120.135  1.00  0.00           N  
ATOM   1362  H   GLN A  94     242.666 288.393 121.045  1.00  0.00           H  
ATOM   1363  HA  GLN A  94     245.523 288.408 121.817  1.00  0.00           H  
ATOM   1364 1HB  GLN A  94     243.133 289.994 122.827  1.00  0.00           H  
ATOM   1365 2HB  GLN A  94     244.727 290.060 123.566  1.00  0.00           H  
ATOM   1366 1HG  GLN A  94     244.108 290.796 120.698  1.00  0.00           H  
ATOM   1367 2HG  GLN A  94     244.313 291.940 122.054  1.00  0.00           H  
ATOM   1368 1HE2 GLN A  94     247.471 290.979 119.911  1.00  0.00           H  
ATOM   1369 2HE2 GLN A  94     245.816 290.931 119.403  1.00  0.00           H  
ATOM   1370  N   ASN A  95     245.173 287.466 124.241  1.00  0.00           N  
ATOM   1371  CA  ASN A  95     245.114 286.551 125.392  1.00  0.00           C  
ATOM   1372  C   ASN A  95     244.655 287.366 126.591  1.00  0.00           C  
ATOM   1373  O   ASN A  95     245.461 287.946 127.309  1.00  0.00           O  
ATOM   1374  CB  ASN A  95     246.496 285.899 125.632  1.00  0.00           C  
ATOM   1375  CG  ASN A  95     246.467 284.796 126.697  1.00  0.00           C  
ATOM   1376  OD1 ASN A  95     245.429 284.452 127.256  1.00  0.00           O  
ATOM   1377  ND2 ASN A  95     247.636 284.256 126.994  1.00  0.00           N  
ATOM   1378  H   ASN A  95     245.930 288.132 124.180  1.00  0.00           H  
ATOM   1379  HA  ASN A  95     244.385 285.769 125.175  1.00  0.00           H  
ATOM   1380 1HB  ASN A  95     246.863 285.470 124.699  1.00  0.00           H  
ATOM   1381 2HB  ASN A  95     247.209 286.662 125.944  1.00  0.00           H  
ATOM   1382 1HD2 ASN A  95     247.692 283.530 127.680  1.00  0.00           H  
ATOM   1383 2HD2 ASN A  95     248.464 284.573 126.533  1.00  0.00           H  
ATOM   1384  N   GLU A  96     243.354 287.443 126.791  1.00  0.00           N  
ATOM   1385  CA  GLU A  96     242.806 288.393 127.732  1.00  0.00           C  
ATOM   1386  C   GLU A  96     243.149 288.108 129.174  1.00  0.00           C  
ATOM   1387  O   GLU A  96     243.279 286.947 129.590  1.00  0.00           O  
ATOM   1388  CB  GLU A  96     241.284 288.442 127.581  1.00  0.00           C  
ATOM   1389  CG  GLU A  96     240.566 287.177 128.029  1.00  0.00           C  
ATOM   1390  CD  GLU A  96     240.573 286.098 126.982  1.00  0.00           C  
ATOM   1391  OE1 GLU A  96     241.359 286.188 126.068  1.00  0.00           O  
ATOM   1392  OE2 GLU A  96     239.793 285.183 127.095  1.00  0.00           O  
ATOM   1393  H   GLU A  96     242.727 286.834 126.285  1.00  0.00           H  
ATOM   1394  HA  GLU A  96     243.219 289.378 127.510  1.00  0.00           H  
ATOM   1395 1HB  GLU A  96     240.887 289.275 128.161  1.00  0.00           H  
ATOM   1396 2HB  GLU A  96     241.028 288.620 126.536  1.00  0.00           H  
ATOM   1397 1HG  GLU A  96     241.049 286.797 128.929  1.00  0.00           H  
ATOM   1398 2HG  GLU A  96     239.536 287.426 128.280  1.00  0.00           H  
ATOM   1399  N   MET A  97     243.297 289.200 129.938  1.00  0.00           N  
ATOM   1400  CA  MET A  97     243.529 289.103 131.376  1.00  0.00           C  
ATOM   1401  C   MET A  97     244.756 288.278 131.738  1.00  0.00           C  
ATOM   1402  O   MET A  97     244.726 287.496 132.691  1.00  0.00           O  
ATOM   1403  CB  MET A  97     242.280 288.517 132.039  1.00  0.00           C  
ATOM   1404  CG  MET A  97     241.196 289.516 132.186  1.00  0.00           C  
ATOM   1405  SD  MET A  97     241.418 290.357 133.756  1.00  0.00           S  
ATOM   1406  CE  MET A  97     240.285 291.737 133.558  1.00  0.00           C  
ATOM   1407  H   MET A  97     243.247 290.113 129.508  1.00  0.00           H  
ATOM   1408  HA  MET A  97     243.709 290.105 131.766  1.00  0.00           H  
ATOM   1409 1HB  MET A  97     241.911 287.681 131.446  1.00  0.00           H  
ATOM   1410 2HB  MET A  97     242.539 288.129 133.025  1.00  0.00           H  
ATOM   1411 1HG  MET A  97     241.240 290.224 131.359  1.00  0.00           H  
ATOM   1412 2HG  MET A  97     240.230 289.012 132.152  1.00  0.00           H  
ATOM   1413 1HE  MET A  97     240.307 292.358 134.454  1.00  0.00           H  
ATOM   1414 2HE  MET A  97     240.585 292.333 132.695  1.00  0.00           H  
ATOM   1415 3HE  MET A  97     239.274 291.359 133.404  1.00  0.00           H  
ATOM   1416  N   CYS A  98     245.823 288.422 130.966  1.00  0.00           N  
ATOM   1417  CA  CYS A  98     247.069 287.699 131.271  1.00  0.00           C  
ATOM   1418  C   CYS A  98     247.924 288.650 132.110  1.00  0.00           C  
ATOM   1419  O   CYS A  98     248.247 289.754 131.660  1.00  0.00           O  
ATOM   1420  CB  CYS A  98     247.819 287.287 130.004  1.00  0.00           C  
ATOM   1421  SG  CYS A  98     249.359 286.391 130.315  1.00  0.00           S  
ATOM   1422  H   CYS A  98     245.792 289.030 130.160  1.00  0.00           H  
ATOM   1423  HA  CYS A  98     246.817 286.792 131.820  1.00  0.00           H  
ATOM   1424 1HB  CYS A  98     247.177 286.654 129.391  1.00  0.00           H  
ATOM   1425 2HB  CYS A  98     248.058 288.175 129.418  1.00  0.00           H  
ATOM   1426  HG  CYS A  98     248.800 285.380 130.973  1.00  0.00           H  
ATOM   1427  N   PRO A  99     248.256 288.236 133.349  1.00  0.00           N  
ATOM   1428  CA  PRO A  99     248.921 289.079 134.346  1.00  0.00           C  
ATOM   1429  C   PRO A  99     250.291 289.596 133.935  1.00  0.00           C  
ATOM   1430  O   PRO A  99     250.676 290.678 134.368  1.00  0.00           O  
ATOM   1431  CB  PRO A  99     249.034 288.133 135.545  1.00  0.00           C  
ATOM   1432  CG  PRO A  99     247.929 287.152 135.343  1.00  0.00           C  
ATOM   1433  CD  PRO A  99     247.863 286.966 133.851  1.00  0.00           C  
ATOM   1434  HA  PRO A  99     248.279 289.942 134.576  1.00  0.00           H  
ATOM   1435 1HB  PRO A  99     250.027 287.660 135.559  1.00  0.00           H  
ATOM   1436 2HB  PRO A  99     248.935 288.700 136.483  1.00  0.00           H  
ATOM   1437 1HG  PRO A  99     248.149 286.217 135.878  1.00  0.00           H  
ATOM   1438 2HG  PRO A  99     246.991 287.545 135.763  1.00  0.00           H  
ATOM   1439 1HD  PRO A  99     248.564 286.173 133.549  1.00  0.00           H  
ATOM   1440 2HD  PRO A  99     246.835 286.707 133.558  1.00  0.00           H  
ATOM   1441  N   ARG A 100     251.015 288.864 133.102  1.00  0.00           N  
ATOM   1442  CA  ARG A 100     252.306 289.362 132.609  1.00  0.00           C  
ATOM   1443  C   ARG A 100     252.192 290.269 131.367  1.00  0.00           C  
ATOM   1444  O   ARG A 100     253.172 290.880 130.950  1.00  0.00           O  
ATOM   1445  CB  ARG A 100     253.216 288.189 132.277  1.00  0.00           C  
ATOM   1446  CG  ARG A 100     253.653 287.360 133.475  1.00  0.00           C  
ATOM   1447  CD  ARG A 100     254.525 286.228 133.070  1.00  0.00           C  
ATOM   1448  NE  ARG A 100     254.944 285.431 134.212  1.00  0.00           N  
ATOM   1449  CZ  ARG A 100     255.707 284.323 134.133  1.00  0.00           C  
ATOM   1450  NH1 ARG A 100     256.126 283.895 132.963  1.00  0.00           N  
ATOM   1451  NH2 ARG A 100     256.035 283.667 135.233  1.00  0.00           N  
ATOM   1452  H   ARG A 100     250.688 287.958 132.797  1.00  0.00           H  
ATOM   1453  HA  ARG A 100     252.769 289.960 133.395  1.00  0.00           H  
ATOM   1454 1HB  ARG A 100     252.710 287.521 131.582  1.00  0.00           H  
ATOM   1455 2HB  ARG A 100     254.116 288.555 131.783  1.00  0.00           H  
ATOM   1456 1HG  ARG A 100     254.210 287.990 134.170  1.00  0.00           H  
ATOM   1457 2HG  ARG A 100     252.774 286.954 133.977  1.00  0.00           H  
ATOM   1458 1HD  ARG A 100     253.983 285.579 132.382  1.00  0.00           H  
ATOM   1459 2HD  ARG A 100     255.417 286.613 132.578  1.00  0.00           H  
ATOM   1460  HE  ARG A 100     254.641 285.729 135.130  1.00  0.00           H  
ATOM   1461 1HH1 ARG A 100     255.876 284.397 132.123  1.00  0.00           H  
ATOM   1462 2HH1 ARG A 100     256.698 283.065 132.904  1.00  0.00           H  
ATOM   1463 1HH2 ARG A 100     255.712 283.996 136.133  1.00  0.00           H  
ATOM   1464 2HH2 ARG A 100     256.606 282.837 135.174  1.00  0.00           H  
ATOM   1465  N   THR A 101     250.998 290.370 130.775  1.00  0.00           N  
ATOM   1466  CA  THR A 101     250.807 291.289 129.639  1.00  0.00           C  
ATOM   1467  C   THR A 101     249.485 292.060 129.788  1.00  0.00           C  
ATOM   1468  O   THR A 101     248.622 292.000 128.905  1.00  0.00           O  
ATOM   1469  CB  THR A 101     250.821 290.533 128.298  1.00  0.00           C  
ATOM   1470  OG1 THR A 101     249.817 289.510 128.312  1.00  0.00           O  
ATOM   1471  CG2 THR A 101     252.182 289.898 128.058  1.00  0.00           C  
ATOM   1472  H   THR A 101     250.216 289.819 131.099  1.00  0.00           H  
ATOM   1473  HA  THR A 101     251.627 292.008 129.634  1.00  0.00           H  
ATOM   1474  HB  THR A 101     250.602 291.226 127.486  1.00  0.00           H  
ATOM   1475  HG1 THR A 101     249.167 289.710 128.990  1.00  0.00           H  
ATOM   1476 1HG2 THR A 101     252.174 289.368 127.105  1.00  0.00           H  
ATOM   1477 2HG2 THR A 101     252.947 290.674 128.034  1.00  0.00           H  
ATOM   1478 3HG2 THR A 101     252.403 289.196 128.861  1.00  0.00           H  
ATOM   1479  N   PRO A 102     249.355 292.841 130.880  1.00  0.00           N  
ATOM   1480  CA  PRO A 102     248.086 293.482 131.256  1.00  0.00           C  
ATOM   1481  C   PRO A 102     247.626 294.552 130.273  1.00  0.00           C  
ATOM   1482  O   PRO A 102     246.452 294.902 130.271  1.00  0.00           O  
ATOM   1483  CB  PRO A 102     248.415 294.095 132.621  1.00  0.00           C  
ATOM   1484  CG  PRO A 102     249.905 294.131 132.656  1.00  0.00           C  
ATOM   1485  CD  PRO A 102     250.327 292.895 131.906  1.00  0.00           C  
ATOM   1486  HA  PRO A 102     247.304 292.713 131.344  1.00  0.00           H  
ATOM   1487 1HB  PRO A 102     247.962 295.094 132.704  1.00  0.00           H  
ATOM   1488 2HB  PRO A 102     247.984 293.479 133.424  1.00  0.00           H  
ATOM   1489 1HG  PRO A 102     250.274 295.056 132.189  1.00  0.00           H  
ATOM   1490 2HG  PRO A 102     250.261 294.137 133.697  1.00  0.00           H  
ATOM   1491 1HD  PRO A 102     251.292 293.078 131.410  1.00  0.00           H  
ATOM   1492 2HD  PRO A 102     250.404 292.050 132.605  1.00  0.00           H  
ATOM   1493  N   ASP A 103     248.555 295.063 129.464  1.00  0.00           N  
ATOM   1494  CA  ASP A 103     248.290 296.084 128.458  1.00  0.00           C  
ATOM   1495  C   ASP A 103     247.941 295.510 127.079  1.00  0.00           C  
ATOM   1496  O   ASP A 103     247.831 296.259 126.101  1.00  0.00           O  
ATOM   1497  CB  ASP A 103     249.504 297.007 128.329  1.00  0.00           C  
ATOM   1498  CG  ASP A 103     250.745 296.287 127.818  1.00  0.00           C  
ATOM   1499  OD1 ASP A 103     250.656 295.114 127.544  1.00  0.00           O  
ATOM   1500  OD2 ASP A 103     251.769 296.917 127.708  1.00  0.00           O  
ATOM   1501  H   ASP A 103     249.495 294.708 129.569  1.00  0.00           H  
ATOM   1502  HA  ASP A 103     247.429 296.671 128.779  1.00  0.00           H  
ATOM   1503 1HB  ASP A 103     249.269 297.824 127.646  1.00  0.00           H  
ATOM   1504 2HB  ASP A 103     249.731 297.448 129.300  1.00  0.00           H  
ATOM   1505  N   GLN A 104     247.722 294.180 127.025  1.00  0.00           N  
ATOM   1506  CA  GLN A 104     247.264 293.487 125.802  1.00  0.00           C  
ATOM   1507  C   GLN A 104     245.859 292.846 125.957  1.00  0.00           C  
ATOM   1508  O   GLN A 104     245.668 291.929 126.772  1.00  0.00           O  
ATOM   1509  CB  GLN A 104     248.278 292.412 125.403  1.00  0.00           C  
ATOM   1510  CG  GLN A 104     249.643 292.956 125.019  1.00  0.00           C  
ATOM   1511  CD  GLN A 104     250.618 291.857 124.638  1.00  0.00           C  
ATOM   1512  OE1 GLN A 104     250.231 290.838 124.059  1.00  0.00           O  
ATOM   1513  NE2 GLN A 104     251.890 292.058 124.960  1.00  0.00           N  
ATOM   1514  H   GLN A 104     247.881 293.642 127.865  1.00  0.00           H  
ATOM   1515  HA  GLN A 104     247.189 294.218 124.998  1.00  0.00           H  
ATOM   1516 1HB  GLN A 104     248.414 291.715 126.230  1.00  0.00           H  
ATOM   1517 2HB  GLN A 104     247.892 291.843 124.557  1.00  0.00           H  
ATOM   1518 1HG  GLN A 104     249.530 293.623 124.164  1.00  0.00           H  
ATOM   1519 2HG  GLN A 104     250.058 293.501 125.866  1.00  0.00           H  
ATOM   1520 1HE2 GLN A 104     252.579 291.368 124.735  1.00  0.00           H  
ATOM   1521 2HE2 GLN A 104     252.161 292.899 125.429  1.00  0.00           H  
ATOM   1522  N   GLY A 105     244.902 293.306 125.161  1.00  0.00           N  
ATOM   1523  CA  GLY A 105     243.575 292.696 125.098  1.00  0.00           C  
ATOM   1524  C   GLY A 105     242.831 293.350 123.949  1.00  0.00           C  
ATOM   1525  O   GLY A 105     243.165 294.487 123.546  1.00  0.00           O  
ATOM   1526  H   GLY A 105     245.103 294.107 124.580  1.00  0.00           H  
ATOM   1527 1HA  GLY A 105     243.676 291.620 124.952  1.00  0.00           H  
ATOM   1528 2HA  GLY A 105     243.061 292.845 126.047  1.00  0.00           H  
ATOM   1529  N   ALA A 106     241.823 292.651 123.414  1.00  0.00           N  
ATOM   1530  CA  ALA A 106     241.100 293.137 122.266  1.00  0.00           C  
ATOM   1531  C   ALA A 106     240.303 294.406 122.577  1.00  0.00           C  
ATOM   1532  O   ALA A 106     240.076 295.226 121.680  1.00  0.00           O  
ATOM   1533  CB  ALA A 106     240.173 292.055 121.725  1.00  0.00           C  
ATOM   1534  H   ALA A 106     241.561 291.764 123.821  1.00  0.00           H  
ATOM   1535  HA  ALA A 106     241.825 293.397 121.494  1.00  0.00           H  
ATOM   1536 1HB  ALA A 106     239.634 292.438 120.858  1.00  0.00           H  
ATOM   1537 2HB  ALA A 106     240.761 291.185 121.432  1.00  0.00           H  
ATOM   1538 3HB  ALA A 106     239.461 291.767 122.497  1.00  0.00           H  
ATOM   1539  N   PHE A 107     239.874 294.551 123.823  1.00  0.00           N  
ATOM   1540  CA  PHE A 107     239.012 295.666 124.244  1.00  0.00           C  
ATOM   1541  C   PHE A 107     239.853 296.885 124.651  1.00  0.00           C  
ATOM   1542  O   PHE A 107     239.853 297.330 125.807  1.00  0.00           O  
ATOM   1543  CB  PHE A 107     238.047 295.263 125.367  1.00  0.00           C  
ATOM   1544  CG  PHE A 107     237.100 294.125 124.992  1.00  0.00           C  
ATOM   1545  CD1 PHE A 107     236.909 293.766 123.649  1.00  0.00           C  
ATOM   1546  CD2 PHE A 107     236.390 293.460 125.979  1.00  0.00           C  
ATOM   1547  CE1 PHE A 107     236.010 292.709 123.306  1.00  0.00           C  
ATOM   1548  CE2 PHE A 107     235.485 292.397 125.663  1.00  0.00           C  
ATOM   1549  CZ  PHE A 107     235.311 292.032 124.327  1.00  0.00           C  
ATOM   1550  H   PHE A 107     240.156 293.862 124.506  1.00  0.00           H  
ATOM   1551  HA  PHE A 107     238.377 295.949 123.403  1.00  0.00           H  
ATOM   1552 1HB  PHE A 107     238.617 294.955 126.243  1.00  0.00           H  
ATOM   1553 2HB  PHE A 107     237.445 296.124 125.655  1.00  0.00           H  
ATOM   1554  HD1 PHE A 107     237.454 294.302 122.872  1.00  0.00           H  
ATOM   1555  HD2 PHE A 107     236.538 293.759 127.017  1.00  0.00           H  
ATOM   1556  HE1 PHE A 107     235.869 292.432 122.262  1.00  0.00           H  
ATOM   1557  HE2 PHE A 107     234.935 291.875 126.446  1.00  0.00           H  
ATOM   1558  HZ  PHE A 107     234.630 291.220 124.076  1.00  0.00           H  
ATOM   1559  N   SER A 108     240.541 297.407 123.659  1.00  0.00           N  
ATOM   1560  CA  SER A 108     241.362 298.607 123.822  1.00  0.00           C  
ATOM   1561  C   SER A 108     241.346 299.375 122.495  1.00  0.00           C  
ATOM   1562  O   SER A 108     241.053 298.815 121.421  1.00  0.00           O  
ATOM   1563  CB  SER A 108     242.781 298.245 124.214  1.00  0.00           C  
ATOM   1564  OG  SER A 108     243.424 297.545 123.184  1.00  0.00           O  
ATOM   1565  H   SER A 108     240.498 296.960 122.754  1.00  0.00           H  
ATOM   1566  HA  SER A 108     240.930 299.217 124.617  1.00  0.00           H  
ATOM   1567 1HB  SER A 108     243.338 299.153 124.444  1.00  0.00           H  
ATOM   1568 2HB  SER A 108     242.764 297.634 125.116  1.00  0.00           H  
ATOM   1569  HG  SER A 108     243.381 296.618 123.427  1.00  0.00           H  
ATOM   1570  N   GLN A 109     241.646 300.682 122.531  1.00  0.00           N  
ATOM   1571  CA  GLN A 109     241.807 301.395 121.263  1.00  0.00           C  
ATOM   1572  C   GLN A 109     243.056 300.960 120.476  1.00  0.00           C  
ATOM   1573  O   GLN A 109     243.031 300.955 119.243  1.00  0.00           O  
ATOM   1574  CB  GLN A 109     241.862 302.903 121.521  1.00  0.00           C  
ATOM   1575  CG  GLN A 109     240.547 303.503 121.990  1.00  0.00           C  
ATOM   1576  CD  GLN A 109     240.662 304.985 122.290  1.00  0.00           C  
ATOM   1577  OE1 GLN A 109     241.090 305.382 123.378  1.00  0.00           O  
ATOM   1578  NE2 GLN A 109     240.279 305.814 121.326  1.00  0.00           N  
ATOM   1579  H   GLN A 109     241.764 301.187 123.398  1.00  0.00           H  
ATOM   1580  HA  GLN A 109     240.947 301.174 120.631  1.00  0.00           H  
ATOM   1581 1HB  GLN A 109     242.618 303.116 122.277  1.00  0.00           H  
ATOM   1582 2HB  GLN A 109     242.159 303.418 120.607  1.00  0.00           H  
ATOM   1583 1HG  GLN A 109     239.799 303.369 121.209  1.00  0.00           H  
ATOM   1584 2HG  GLN A 109     240.232 302.993 122.901  1.00  0.00           H  
ATOM   1585 1HE2 GLN A 109     240.332 306.804 121.466  1.00  0.00           H  
ATOM   1586 2HE2 GLN A 109     239.938 305.451 120.459  1.00  0.00           H  
ATOM   1587  N   TYR A 110     244.121 300.594 121.179  1.00  0.00           N  
ATOM   1588  CA  TYR A 110     245.373 300.140 120.562  1.00  0.00           C  
ATOM   1589  C   TYR A 110     245.881 298.861 121.182  1.00  0.00           C  
ATOM   1590  O   TYR A 110     246.063 298.761 122.416  1.00  0.00           O  
ATOM   1591  CB  TYR A 110     246.447 301.225 120.665  1.00  0.00           C  
ATOM   1592  CG  TYR A 110     246.099 302.501 119.930  1.00  0.00           C  
ATOM   1593  CD1 TYR A 110     245.469 303.538 120.602  1.00  0.00           C  
ATOM   1594  CD2 TYR A 110     246.410 302.634 118.585  1.00  0.00           C  
ATOM   1595  CE1 TYR A 110     245.150 304.703 119.932  1.00  0.00           C  
ATOM   1596  CE2 TYR A 110     246.092 303.799 117.915  1.00  0.00           C  
ATOM   1597  CZ  TYR A 110     245.464 304.830 118.583  1.00  0.00           C  
ATOM   1598  OH  TYR A 110     245.147 305.991 117.915  1.00  0.00           O  
ATOM   1599  H   TYR A 110     244.055 300.634 122.186  1.00  0.00           H  
ATOM   1600  HA  TYR A 110     245.185 299.936 119.508  1.00  0.00           H  
ATOM   1601 1HB  TYR A 110     246.617 301.471 121.714  1.00  0.00           H  
ATOM   1602 2HB  TYR A 110     247.386 300.846 120.262  1.00  0.00           H  
ATOM   1603  HD1 TYR A 110     245.224 303.433 121.660  1.00  0.00           H  
ATOM   1604  HD2 TYR A 110     246.904 301.818 118.057  1.00  0.00           H  
ATOM   1605  HE1 TYR A 110     244.655 305.517 120.460  1.00  0.00           H  
ATOM   1606  HE2 TYR A 110     246.335 303.903 116.857  1.00  0.00           H  
ATOM   1607  HH  TYR A 110     244.719 306.600 118.521  1.00  0.00           H  
ATOM   1608  N   THR A 111     246.174 297.894 120.316  1.00  0.00           N  
ATOM   1609  CA  THR A 111     246.719 296.644 120.779  1.00  0.00           C  
ATOM   1610  C   THR A 111     247.843 296.265 119.832  1.00  0.00           C  
ATOM   1611  O   THR A 111     248.104 296.959 118.835  1.00  0.00           O  
ATOM   1612  CB  THR A 111     245.653 295.534 120.835  1.00  0.00           C  
ATOM   1613  OG1 THR A 111     246.178 294.399 121.535  1.00  0.00           O  
ATOM   1614  CG2 THR A 111     245.245 295.115 119.431  1.00  0.00           C  
ATOM   1615  H   THR A 111     246.018 298.026 119.327  1.00  0.00           H  
ATOM   1616  HA  THR A 111     247.106 296.788 121.788  1.00  0.00           H  
ATOM   1617  HB  THR A 111     244.776 295.899 121.369  1.00  0.00           H  
ATOM   1618  HG1 THR A 111     246.465 293.737 120.901  1.00  0.00           H  
ATOM   1619 1HG2 THR A 111     244.491 294.331 119.490  1.00  0.00           H  
ATOM   1620 2HG2 THR A 111     244.835 295.974 118.900  1.00  0.00           H  
ATOM   1621 3HG2 THR A 111     246.116 294.740 118.896  1.00  0.00           H  
ATOM   1622  N   VAL A 112     248.486 295.153 120.131  1.00  0.00           N  
ATOM   1623  CA  VAL A 112     249.500 294.613 119.257  1.00  0.00           C  
ATOM   1624  C   VAL A 112     249.054 293.208 118.862  1.00  0.00           C  
ATOM   1625  O   VAL A 112     248.422 292.519 119.655  1.00  0.00           O  
ATOM   1626  CB  VAL A 112     250.871 294.569 119.957  1.00  0.00           C  
ATOM   1627  CG1 VAL A 112     251.330 295.974 120.319  1.00  0.00           C  
ATOM   1628  CG2 VAL A 112     250.792 293.691 121.196  1.00  0.00           C  
ATOM   1629  H   VAL A 112     248.266 294.667 120.989  1.00  0.00           H  
ATOM   1630  HA  VAL A 112     249.582 295.259 118.382  1.00  0.00           H  
ATOM   1631  HB  VAL A 112     251.608 294.159 119.266  1.00  0.00           H  
ATOM   1632 1HG1 VAL A 112     252.301 295.924 120.813  1.00  0.00           H  
ATOM   1633 2HG1 VAL A 112     251.414 296.574 119.414  1.00  0.00           H  
ATOM   1634 3HG1 VAL A 112     250.605 296.431 120.992  1.00  0.00           H  
ATOM   1635 1HG2 VAL A 112     251.765 293.664 121.686  1.00  0.00           H  
ATOM   1636 2HG2 VAL A 112     250.051 294.098 121.884  1.00  0.00           H  
ATOM   1637 3HG2 VAL A 112     250.503 292.680 120.908  1.00  0.00           H  
ATOM   1638  N   THR A 113     249.419 292.772 117.663  1.00  0.00           N  
ATOM   1639  CA  THR A 113     249.283 291.343 117.326  1.00  0.00           C  
ATOM   1640  C   THR A 113     250.025 290.409 118.305  1.00  0.00           C  
ATOM   1641  O   THR A 113     251.033 290.784 118.951  1.00  0.00           O  
ATOM   1642  CB  THR A 113     249.788 291.078 115.896  1.00  0.00           C  
ATOM   1643  OG1 THR A 113     251.107 291.619 115.744  1.00  0.00           O  
ATOM   1644  CG2 THR A 113     248.860 291.719 114.875  1.00  0.00           C  
ATOM   1645  H   THR A 113     249.791 293.407 116.972  1.00  0.00           H  
ATOM   1646  HA  THR A 113     248.228 291.074 117.379  1.00  0.00           H  
ATOM   1647  HB  THR A 113     249.829 290.003 115.718  1.00  0.00           H  
ATOM   1648  HG1 THR A 113     251.753 290.914 115.828  1.00  0.00           H  
ATOM   1649 1HG2 THR A 113     249.233 291.520 113.870  1.00  0.00           H  
ATOM   1650 2HG2 THR A 113     247.859 291.301 114.980  1.00  0.00           H  
ATOM   1651 3HG2 THR A 113     248.823 292.794 115.042  1.00  0.00           H  
ATOM   1652  N   ARG A 114     249.526 289.193 118.451  1.00  0.00           N  
ATOM   1653  CA  ARG A 114     250.137 288.273 119.390  1.00  0.00           C  
ATOM   1654  C   ARG A 114     250.514 286.978 118.719  1.00  0.00           C  
ATOM   1655  O   ARG A 114     249.701 286.382 118.005  1.00  0.00           O  
ATOM   1656  CB  ARG A 114     249.220 288.013 120.582  1.00  0.00           C  
ATOM   1657  CG  ARG A 114     249.961 287.487 121.741  1.00  0.00           C  
ATOM   1658  CD  ARG A 114     249.066 287.333 122.891  1.00  0.00           C  
ATOM   1659  NE  ARG A 114     249.752 286.971 124.138  1.00  0.00           N  
ATOM   1660  CZ  ARG A 114     249.638 287.657 125.274  1.00  0.00           C  
ATOM   1661  NH1 ARG A 114     248.897 288.767 125.322  1.00  0.00           N  
ATOM   1662  NH2 ARG A 114     250.243 287.232 126.372  1.00  0.00           N  
ATOM   1663  H   ARG A 114     248.723 288.891 117.918  1.00  0.00           H  
ATOM   1664  HA  ARG A 114     251.042 288.734 119.787  1.00  0.00           H  
ATOM   1665 1HB  ARG A 114     248.722 288.939 120.866  1.00  0.00           H  
ATOM   1666 2HB  ARG A 114     248.447 287.299 120.297  1.00  0.00           H  
ATOM   1667 1HG  ARG A 114     250.387 286.515 121.490  1.00  0.00           H  
ATOM   1668 2HG  ARG A 114     250.763 288.178 122.005  1.00  0.00           H  
ATOM   1669 1HD  ARG A 114     248.543 288.271 123.073  1.00  0.00           H  
ATOM   1670 2HD  ARG A 114     248.340 286.547 122.684  1.00  0.00           H  
ATOM   1671  HE  ARG A 114     250.345 286.152 124.128  1.00  0.00           H  
ATOM   1672 1HH1 ARG A 114     248.419 289.091 124.493  1.00  0.00           H  
ATOM   1673 2HH1 ARG A 114     248.815 289.282 126.186  1.00  0.00           H  
ATOM   1674 1HH2 ARG A 114     250.794 286.384 126.350  1.00  0.00           H  
ATOM   1675 2HH2 ARG A 114     250.155 287.754 127.231  1.00  0.00           H  
ATOM   1676  N   GLY A 115     251.769 286.565 118.918  1.00  0.00           N  
ATOM   1677  CA  GLY A 115     252.281 285.328 118.294  1.00  0.00           C  
ATOM   1678  C   GLY A 115     252.153 285.388 116.794  1.00  0.00           C  
ATOM   1679  O   GLY A 115     252.513 286.388 116.163  1.00  0.00           O  
ATOM   1680  H   GLY A 115     252.383 287.109 119.508  1.00  0.00           H  
ATOM   1681 1HA  GLY A 115     253.326 285.186 118.571  1.00  0.00           H  
ATOM   1682 2HA  GLY A 115     251.728 284.471 118.678  1.00  0.00           H  
ATOM   1683  N   ARG A 116     251.641 284.313 116.194  1.00  0.00           N  
ATOM   1684  CA  ARG A 116     251.157 284.386 114.805  1.00  0.00           C  
ATOM   1685  C   ARG A 116     249.688 283.959 114.756  1.00  0.00           C  
ATOM   1686  O   ARG A 116     249.236 283.329 113.814  1.00  0.00           O  
ATOM   1687  CB  ARG A 116     252.074 283.564 113.875  1.00  0.00           C  
ATOM   1688  CG  ARG A 116     253.493 284.236 113.661  1.00  0.00           C  
ATOM   1689  CD  ARG A 116     253.352 285.479 112.779  1.00  0.00           C  
ATOM   1690  NE  ARG A 116     254.637 286.172 112.597  1.00  0.00           N  
ATOM   1691  CZ  ARG A 116     255.089 287.162 113.369  1.00  0.00           C  
ATOM   1692  NH1 ARG A 116     254.379 287.609 114.411  1.00  0.00           N  
ATOM   1693  NH2 ARG A 116     256.285 287.689 113.109  1.00  0.00           N  
ATOM   1694  H   ARG A 116     251.581 283.435 116.690  1.00  0.00           H  
ATOM   1695  HA  ARG A 116     251.253 285.416 114.459  1.00  0.00           H  
ATOM   1696 1HB  ARG A 116     252.218 282.569 114.293  1.00  0.00           H  
ATOM   1697 2HB  ARG A 116     251.594 283.444 112.904  1.00  0.00           H  
ATOM   1698 1HG  ARG A 116     253.908 284.525 114.627  1.00  0.00           H  
ATOM   1699 2HG  ARG A 116     254.163 283.525 113.176  1.00  0.00           H  
ATOM   1700 1HD  ARG A 116     252.980 285.188 111.797  1.00  0.00           H  
ATOM   1701 2HD  ARG A 116     252.652 286.175 113.240  1.00  0.00           H  
ATOM   1702  HE  ARG A 116     255.225 285.878 111.829  1.00  0.00           H  
ATOM   1703 1HH1 ARG A 116     253.482 287.196 114.626  1.00  0.00           H  
ATOM   1704 2HH1 ARG A 116     254.739 288.359 114.983  1.00  0.00           H  
ATOM   1705 1HH2 ARG A 116     256.835 287.338 112.337  1.00  0.00           H  
ATOM   1706 2HH2 ARG A 116     256.642 288.438 113.683  1.00  0.00           H  
ATOM   1707  N   VAL A 117     248.948 284.363 115.787  1.00  0.00           N  
ATOM   1708  CA  VAL A 117     247.511 284.087 115.920  1.00  0.00           C  
ATOM   1709  C   VAL A 117     246.755 285.294 115.416  1.00  0.00           C  
ATOM   1710  O   VAL A 117     246.078 286.019 116.162  1.00  0.00           O  
ATOM   1711  CB  VAL A 117     247.124 283.802 117.383  1.00  0.00           C  
ATOM   1712  CG1 VAL A 117     245.639 283.489 117.490  1.00  0.00           C  
ATOM   1713  CG2 VAL A 117     247.958 282.652 117.925  1.00  0.00           C  
ATOM   1714  H   VAL A 117     249.417 284.888 116.511  1.00  0.00           H  
ATOM   1715  HA  VAL A 117     247.272 283.203 115.327  1.00  0.00           H  
ATOM   1716  HB  VAL A 117     247.307 284.697 117.979  1.00  0.00           H  
ATOM   1717 1HG1 VAL A 117     245.383 283.290 118.531  1.00  0.00           H  
ATOM   1718 2HG1 VAL A 117     245.061 284.340 117.130  1.00  0.00           H  
ATOM   1719 3HG1 VAL A 117     245.408 282.611 116.887  1.00  0.00           H  
ATOM   1720 1HG2 VAL A 117     247.680 282.456 118.960  1.00  0.00           H  
ATOM   1721 2HG2 VAL A 117     247.780 281.759 117.326  1.00  0.00           H  
ATOM   1722 3HG2 VAL A 117     249.015 282.915 117.877  1.00  0.00           H  
ATOM   1723  N   TRP A 118     246.928 285.527 114.129  1.00  0.00           N  
ATOM   1724  CA  TRP A 118     246.349 286.660 113.421  1.00  0.00           C  
ATOM   1725  C   TRP A 118     246.637 286.469 111.946  1.00  0.00           C  
ATOM   1726  O   TRP A 118     247.513 285.680 111.572  1.00  0.00           O  
ATOM   1727  CB  TRP A 118     246.932 287.986 113.912  1.00  0.00           C  
ATOM   1728  CG  TRP A 118     248.413 288.099 113.714  1.00  0.00           C  
ATOM   1729  CD1 TRP A 118     249.385 287.611 114.535  1.00  0.00           C  
ATOM   1730  CD2 TRP A 118     249.102 288.745 112.616  1.00  0.00           C  
ATOM   1731  NE1 TRP A 118     250.626 287.908 114.028  1.00  0.00           N  
ATOM   1732  CE2 TRP A 118     250.472 288.600 112.853  1.00  0.00           C  
ATOM   1733  CE3 TRP A 118     248.673 289.423 111.469  1.00  0.00           C  
ATOM   1734  CZ2 TRP A 118     251.424 289.111 111.986  1.00  0.00           C  
ATOM   1735  CZ3 TRP A 118     249.628 289.934 110.598  1.00  0.00           C  
ATOM   1736  CH2 TRP A 118     250.968 289.781 110.850  1.00  0.00           C  
ATOM   1737  H   TRP A 118     247.500 284.869 113.620  1.00  0.00           H  
ATOM   1738  HA  TRP A 118     245.275 286.672 113.607  1.00  0.00           H  
ATOM   1739 1HB  TRP A 118     246.451 288.812 113.387  1.00  0.00           H  
ATOM   1740 2HB  TRP A 118     246.718 288.106 114.974  1.00  0.00           H  
ATOM   1741  HD1 TRP A 118     249.203 287.066 115.459  1.00  0.00           H  
ATOM   1742  HE1 TRP A 118     251.509 287.659 114.450  1.00  0.00           H  
ATOM   1743  HE3 TRP A 118     247.610 289.545 111.262  1.00  0.00           H  
ATOM   1744  HZ2 TRP A 118     252.493 289.000 112.169  1.00  0.00           H  
ATOM   1745  HZ3 TRP A 118     249.286 290.461 109.707  1.00  0.00           H  
ATOM   1746  HH2 TRP A 118     251.691 290.194 110.146  1.00  0.00           H  
ATOM   1747  N   ALA A 119     245.902 287.210 111.126  1.00  0.00           N  
ATOM   1748  CA  ALA A 119     246.077 287.212 109.688  1.00  0.00           C  
ATOM   1749  C   ALA A 119     245.596 288.547 109.115  1.00  0.00           C  
ATOM   1750  O   ALA A 119     244.939 289.347 109.793  1.00  0.00           O  
ATOM   1751  CB  ALA A 119     245.329 286.007 109.016  1.00  0.00           C  
ATOM   1752  H   ALA A 119     245.189 287.797 111.536  1.00  0.00           H  
ATOM   1753  HA  ALA A 119     247.141 287.103 109.476  1.00  0.00           H  
ATOM   1754 1HB  ALA A 119     245.482 286.040 107.937  1.00  0.00           H  
ATOM   1755 2HB  ALA A 119     245.722 285.070 109.410  1.00  0.00           H  
ATOM   1756 3HB  ALA A 119     244.264 286.073 109.233  1.00  0.00           H  
ATOM   1757  N   LYS A 120     245.899 288.770 107.843  1.00  0.00           N  
ATOM   1758  CA  LYS A 120     245.437 289.963 107.170  1.00  0.00           C  
ATOM   1759  C   LYS A 120     243.983 289.724 106.791  1.00  0.00           C  
ATOM   1760  O   LYS A 120     243.646 288.605 106.382  1.00  0.00           O  
ATOM   1761  CB  LYS A 120     246.288 290.279 105.939  1.00  0.00           C  
ATOM   1762  CG  LYS A 120     245.925 291.583 105.241  1.00  0.00           C  
ATOM   1763  CD  LYS A 120     246.871 291.873 104.085  1.00  0.00           C  
ATOM   1764  CE  LYS A 120     246.513 293.179 103.390  1.00  0.00           C  
ATOM   1765  NZ  LYS A 120     247.430 293.476 102.257  1.00  0.00           N  
ATOM   1766  H   LYS A 120     246.459 288.103 107.332  1.00  0.00           H  
ATOM   1767  HA  LYS A 120     245.516 290.803 107.861  1.00  0.00           H  
ATOM   1768 1HB  LYS A 120     247.338 290.335 106.227  1.00  0.00           H  
ATOM   1769 2HB  LYS A 120     246.191 289.472 105.212  1.00  0.00           H  
ATOM   1770 1HG  LYS A 120     244.906 291.519 104.858  1.00  0.00           H  
ATOM   1771 2HG  LYS A 120     245.974 292.404 105.955  1.00  0.00           H  
ATOM   1772 1HD  LYS A 120     247.893 291.939 104.460  1.00  0.00           H  
ATOM   1773 2HD  LYS A 120     246.820 291.061 103.360  1.00  0.00           H  
ATOM   1774 1HE  LYS A 120     245.494 293.121 103.011  1.00  0.00           H  
ATOM   1775 2HE  LYS A 120     246.564 293.998 104.107  1.00  0.00           H  
ATOM   1776 1HZ  LYS A 120     247.160 294.348 101.824  1.00  0.00           H  
ATOM   1777 2HZ  LYS A 120     248.378 293.550 102.601  1.00  0.00           H  
ATOM   1778 3HZ  LYS A 120     247.377 292.732 101.576  1.00  0.00           H  
ATOM   1779  N   ILE A 121     243.135 290.739 106.936  1.00  0.00           N  
ATOM   1780  CA  ILE A 121     241.720 290.639 106.531  1.00  0.00           C  
ATOM   1781  C   ILE A 121     241.659 290.531 105.009  1.00  0.00           C  
ATOM   1782  O   ILE A 121     242.249 291.383 104.325  1.00  0.00           O  
ATOM   1783  CB  ILE A 121     240.901 291.853 107.006  1.00  0.00           C  
ATOM   1784  CG1 ILE A 121     240.868 291.910 108.535  1.00  0.00           C  
ATOM   1785  CG2 ILE A 121     239.489 291.796 106.442  1.00  0.00           C  
ATOM   1786  CD1 ILE A 121     240.289 293.193 109.087  1.00  0.00           C  
ATOM   1787  H   ILE A 121     243.472 291.603 107.336  1.00  0.00           H  
ATOM   1788  HA  ILE A 121     241.293 289.746 106.986  1.00  0.00           H  
ATOM   1789  HB  ILE A 121     241.380 292.771 106.667  1.00  0.00           H  
ATOM   1790 1HG1 ILE A 121     240.278 291.077 108.918  1.00  0.00           H  
ATOM   1791 2HG1 ILE A 121     241.880 291.798 108.926  1.00  0.00           H  
ATOM   1792 1HG2 ILE A 121     238.924 292.660 106.788  1.00  0.00           H  
ATOM   1793 2HG2 ILE A 121     239.532 291.802 105.353  1.00  0.00           H  
ATOM   1794 3HG2 ILE A 121     238.999 290.883 106.780  1.00  0.00           H  
ATOM   1795 1HD1 ILE A 121     240.300 293.158 110.176  1.00  0.00           H  
ATOM   1796 2HD1 ILE A 121     240.887 294.038 108.744  1.00  0.00           H  
ATOM   1797 3HD1 ILE A 121     239.264 293.308 108.738  1.00  0.00           H  
ATOM   1798  N   PRO A 122     240.962 289.499 104.459  1.00  0.00           N  
ATOM   1799  CA  PRO A 122     240.792 289.450 103.002  1.00  0.00           C  
ATOM   1800  C   PRO A 122     240.050 290.684 102.484  1.00  0.00           C  
ATOM   1801  O   PRO A 122     239.172 291.236 103.174  1.00  0.00           O  
ATOM   1802  CB  PRO A 122     239.973 288.172 102.794  1.00  0.00           C  
ATOM   1803  CG  PRO A 122     240.266 287.349 104.002  1.00  0.00           C  
ATOM   1804  CD  PRO A 122     240.399 288.353 105.115  1.00  0.00           C  
ATOM   1805  HA  PRO A 122     241.780 289.367 102.525  1.00  0.00           H  
ATOM   1806 1HB  PRO A 122     238.906 288.421 102.696  1.00  0.00           H  
ATOM   1807 2HB  PRO A 122     240.276 287.680 101.858  1.00  0.00           H  
ATOM   1808 1HG  PRO A 122     239.454 286.628 104.176  1.00  0.00           H  
ATOM   1809 2HG  PRO A 122     241.184 286.763 103.848  1.00  0.00           H  
ATOM   1810 1HD  PRO A 122     239.406 288.566 105.539  1.00  0.00           H  
ATOM   1811 2HD  PRO A 122     241.074 287.956 105.889  1.00  0.00           H  
ATOM   1812  N   LYS A 123     240.421 291.116 101.277  1.00  0.00           N  
ATOM   1813  CA  LYS A 123     239.814 292.293 100.624  1.00  0.00           C  
ATOM   1814  C   LYS A 123     238.282 292.361 100.775  1.00  0.00           C  
ATOM   1815  O   LYS A 123     237.724 293.432 101.050  1.00  0.00           O  
ATOM   1816  CB  LYS A 123     240.181 292.310  99.139  1.00  0.00           C  
ATOM   1817  CG  LYS A 123     239.643 293.510  98.371  1.00  0.00           C  
ATOM   1818  CD  LYS A 123     240.092 293.482  96.918  1.00  0.00           C  
ATOM   1819  CE  LYS A 123     239.520 294.657  96.139  1.00  0.00           C  
ATOM   1820  NZ  LYS A 123     239.951 294.644  94.715  1.00  0.00           N  
ATOM   1821  H   LYS A 123     241.150 290.609 100.797  1.00  0.00           H  
ATOM   1822  HA  LYS A 123     240.209 293.193 101.097  1.00  0.00           H  
ATOM   1823 1HB  LYS A 123     241.266 292.303  99.033  1.00  0.00           H  
ATOM   1824 2HB  LYS A 123     239.800 291.407  98.660  1.00  0.00           H  
ATOM   1825 1HG  LYS A 123     238.553 293.505  98.406  1.00  0.00           H  
ATOM   1826 2HG  LYS A 123     240.000 294.428  98.836  1.00  0.00           H  
ATOM   1827 1HD  LYS A 123     241.181 293.523  96.873  1.00  0.00           H  
ATOM   1828 2HD  LYS A 123     239.761 292.554  96.452  1.00  0.00           H  
ATOM   1829 1HE  LYS A 123     238.432 294.623  96.177  1.00  0.00           H  
ATOM   1830 2HE  LYS A 123     239.848 295.591  96.595  1.00  0.00           H  
ATOM   1831 1HZ  LYS A 123     239.551 295.437  94.234  1.00  0.00           H  
ATOM   1832 2HZ  LYS A 123     240.959 294.694  94.667  1.00  0.00           H  
ATOM   1833 3HZ  LYS A 123     239.636 293.791  94.275  1.00  0.00           H  
ATOM   1834  N   GLY A 124     237.614 291.214 100.627  1.00  0.00           N  
ATOM   1835  CA  GLY A 124     236.143 291.131 100.643  1.00  0.00           C  
ATOM   1836  C   GLY A 124     235.407 291.105 101.976  1.00  0.00           C  
ATOM   1837  O   GLY A 124     234.165 291.070 102.003  1.00  0.00           O  
ATOM   1838  H   GLY A 124     238.153 290.370 100.499  1.00  0.00           H  
ATOM   1839 1HA  GLY A 124     235.725 291.980 100.101  1.00  0.00           H  
ATOM   1840 2HA  GLY A 124     235.824 290.229 100.122  1.00  0.00           H  
ATOM   1841  N   LEU A 125     236.138 291.137 103.088  1.00  0.00           N  
ATOM   1842  CA  LEU A 125     235.499 291.153 104.408  1.00  0.00           C  
ATOM   1843  C   LEU A 125     235.599 292.516 105.080  1.00  0.00           C  
ATOM   1844  O   LEU A 125     236.566 293.217 104.901  1.00  0.00           O  
ATOM   1845  CB  LEU A 125     236.137 290.092 105.314  1.00  0.00           C  
ATOM   1846  CG  LEU A 125     235.910 288.635 104.893  1.00  0.00           C  
ATOM   1847  CD1 LEU A 125     236.671 287.710 105.834  1.00  0.00           C  
ATOM   1848  CD2 LEU A 125     234.420 288.327 104.910  1.00  0.00           C  
ATOM   1849  H   LEU A 125     237.146 291.151 103.029  1.00  0.00           H  
ATOM   1850  HA  LEU A 125     234.442 290.920 104.283  1.00  0.00           H  
ATOM   1851 1HB  LEU A 125     237.211 290.264 105.347  1.00  0.00           H  
ATOM   1852 2HB  LEU A 125     235.740 290.212 106.322  1.00  0.00           H  
ATOM   1853  HG  LEU A 125     236.301 288.481 103.887  1.00  0.00           H  
ATOM   1854 1HD1 LEU A 125     236.510 286.674 105.535  1.00  0.00           H  
ATOM   1855 2HD1 LEU A 125     237.735 287.939 105.788  1.00  0.00           H  
ATOM   1856 3HD1 LEU A 125     236.312 287.853 106.853  1.00  0.00           H  
ATOM   1857 1HD2 LEU A 125     234.259 287.291 104.611  1.00  0.00           H  
ATOM   1858 2HD2 LEU A 125     234.029 288.479 105.917  1.00  0.00           H  
ATOM   1859 3HD2 LEU A 125     233.904 288.990 104.216  1.00  0.00           H  
ATOM   1860  N   SER A 126     234.612 292.846 105.890  1.00  0.00           N  
ATOM   1861  CA  SER A 126     234.653 294.030 106.735  1.00  0.00           C  
ATOM   1862  C   SER A 126     235.400 293.788 108.057  1.00  0.00           C  
ATOM   1863  O   SER A 126     235.695 292.618 108.438  1.00  0.00           O  
ATOM   1864  CB  SER A 126     233.239 294.494 107.023  1.00  0.00           C  
ATOM   1865  OG  SER A 126     232.620 293.664 107.968  1.00  0.00           O  
ATOM   1866  H   SER A 126     233.798 292.248 105.920  1.00  0.00           H  
ATOM   1867  HA  SER A 126     235.186 294.818 106.201  1.00  0.00           H  
ATOM   1868 1HB  SER A 126     233.261 295.518 107.395  1.00  0.00           H  
ATOM   1869 2HB  SER A 126     232.660 294.493 106.101  1.00  0.00           H  
ATOM   1870  HG  SER A 126     232.394 294.230 108.710  1.00  0.00           H  
ATOM   1871  N   PHE A 127     235.723 294.872 108.775  1.00  0.00           N  
ATOM   1872  CA  PHE A 127     236.290 294.711 110.118  1.00  0.00           C  
ATOM   1873  C   PHE A 127     235.342 293.876 110.966  1.00  0.00           C  
ATOM   1874  O   PHE A 127     235.801 292.995 111.682  1.00  0.00           O  
ATOM   1875  CB  PHE A 127     236.529 296.068 110.782  1.00  0.00           C  
ATOM   1876  CG  PHE A 127     237.708 296.815 110.228  1.00  0.00           C  
ATOM   1877  CD1 PHE A 127     237.534 298.015 109.555  1.00  0.00           C  
ATOM   1878  CD2 PHE A 127     238.995 296.319 110.377  1.00  0.00           C  
ATOM   1879  CE1 PHE A 127     238.618 298.703 109.044  1.00  0.00           C  
ATOM   1880  CE2 PHE A 127     240.081 297.005 109.869  1.00  0.00           C  
ATOM   1881  CZ  PHE A 127     239.892 298.199 109.201  1.00  0.00           C  
ATOM   1882  H   PHE A 127     235.583 295.803 108.408  1.00  0.00           H  
ATOM   1883  HA  PHE A 127     237.249 294.199 110.030  1.00  0.00           H  
ATOM   1884 1HB  PHE A 127     235.644 296.692 110.663  1.00  0.00           H  
ATOM   1885 2HB  PHE A 127     236.687 295.927 111.851  1.00  0.00           H  
ATOM   1886  HD1 PHE A 127     236.527 298.415 109.431  1.00  0.00           H  
ATOM   1887  HD2 PHE A 127     239.144 295.376 110.905  1.00  0.00           H  
ATOM   1888  HE1 PHE A 127     238.466 299.645 108.517  1.00  0.00           H  
ATOM   1889  HE2 PHE A 127     241.087 296.605 109.994  1.00  0.00           H  
ATOM   1890  HZ  PHE A 127     240.747 298.739 108.798  1.00  0.00           H  
ATOM   1891  N   GLU A 128     234.039 294.168 110.876  1.00  0.00           N  
ATOM   1892  CA  GLU A 128     233.009 293.460 111.662  1.00  0.00           C  
ATOM   1893  C   GLU A 128     232.954 291.956 111.362  1.00  0.00           C  
ATOM   1894  O   GLU A 128     232.914 291.170 112.280  1.00  0.00           O  
ATOM   1895  CB  GLU A 128     231.593 294.050 111.500  1.00  0.00           C  
ATOM   1896  CG  GLU A 128     231.448 295.493 111.970  1.00  0.00           C  
ATOM   1897  CD  GLU A 128     231.763 296.469 110.831  1.00  0.00           C  
ATOM   1898  OE1 GLU A 128     232.303 296.023 109.813  1.00  0.00           O  
ATOM   1899  OE2 GLU A 128     231.466 297.673 110.938  1.00  0.00           O  
ATOM   1900  H   GLU A 128     233.756 294.903 110.243  1.00  0.00           H  
ATOM   1901  HA  GLU A 128     233.248 293.567 112.721  1.00  0.00           H  
ATOM   1902 1HB  GLU A 128     231.301 294.012 110.450  1.00  0.00           H  
ATOM   1903 2HB  GLU A 128     230.880 293.445 112.061  1.00  0.00           H  
ATOM   1904 1HG  GLU A 128     230.428 295.649 112.322  1.00  0.00           H  
ATOM   1905 2HG  GLU A 128     232.122 295.660 112.809  1.00  0.00           H  
ATOM   1906  N   GLN A 129     232.944 291.573 110.097  1.00  0.00           N  
ATOM   1907  CA  GLN A 129     233.008 290.130 109.749  1.00  0.00           C  
ATOM   1908  C   GLN A 129     234.279 289.454 110.253  1.00  0.00           C  
ATOM   1909  O   GLN A 129     234.239 288.354 110.773  1.00  0.00           O  
ATOM   1910  CB  GLN A 129     232.907 289.941 108.233  1.00  0.00           C  
ATOM   1911  CG  GLN A 129     231.586 290.396 107.636  1.00  0.00           C  
ATOM   1912  CD  GLN A 129     231.561 290.272 106.124  1.00  0.00           C  
ATOM   1913  OE1 GLN A 129     232.049 291.150 105.407  1.00  0.00           O  
ATOM   1914  NE2 GLN A 129     230.992 289.178 105.631  1.00  0.00           N  
ATOM   1915  H   GLN A 129     232.893 292.256 109.355  1.00  0.00           H  
ATOM   1916  HA  GLN A 129     232.166 289.623 110.221  1.00  0.00           H  
ATOM   1917 1HB  GLN A 129     233.707 290.497 107.743  1.00  0.00           H  
ATOM   1918 2HB  GLN A 129     233.042 288.888 107.988  1.00  0.00           H  
ATOM   1919 1HG  GLN A 129     230.784 289.781 108.043  1.00  0.00           H  
ATOM   1920 2HG  GLN A 129     231.423 291.442 107.896  1.00  0.00           H  
ATOM   1921 1HE2 GLN A 129     230.946 289.041 104.640  1.00  0.00           H  
ATOM   1922 2HE2 GLN A 129     230.609 288.491 106.248  1.00  0.00           H  
ATOM   1923  N   ALA A 130     235.412 290.120 110.068  1.00  0.00           N  
ATOM   1924  CA  ALA A 130     236.707 289.587 110.494  1.00  0.00           C  
ATOM   1925  C   ALA A 130     236.836 289.474 112.028  1.00  0.00           C  
ATOM   1926  O   ALA A 130     237.398 288.486 112.517  1.00  0.00           O  
ATOM   1927  CB  ALA A 130     237.842 290.417 109.925  1.00  0.00           C  
ATOM   1928  H   ALA A 130     235.376 291.024 109.618  1.00  0.00           H  
ATOM   1929  HA  ALA A 130     236.805 288.577 110.097  1.00  0.00           H  
ATOM   1930 1HB  ALA A 130     238.795 290.004 110.254  1.00  0.00           H  
ATOM   1931 2HB  ALA A 130     237.795 290.399 108.836  1.00  0.00           H  
ATOM   1932 3HB  ALA A 130     237.752 291.444 110.275  1.00  0.00           H  
ATOM   1933  N   ALA A 131     236.346 290.485 112.771  1.00  0.00           N  
ATOM   1934  CA  ALA A 131     236.385 290.443 114.250  1.00  0.00           C  
ATOM   1935  C   ALA A 131     235.615 289.253 114.826  1.00  0.00           C  
ATOM   1936  O   ALA A 131     235.863 288.879 115.952  1.00  0.00           O  
ATOM   1937  CB  ALA A 131     235.837 291.724 114.860  1.00  0.00           C  
ATOM   1938  H   ALA A 131     235.943 291.290 112.312  1.00  0.00           H  
ATOM   1939  HA  ALA A 131     237.425 290.331 114.558  1.00  0.00           H  
ATOM   1940 1HB  ALA A 131     235.881 291.657 115.947  1.00  0.00           H  
ATOM   1941 2HB  ALA A 131     236.434 292.572 114.524  1.00  0.00           H  
ATOM   1942 3HB  ALA A 131     234.803 291.862 114.547  1.00  0.00           H  
ATOM   1943  N   ALA A 132     234.648 288.730 114.066  1.00  0.00           N  
ATOM   1944  CA  ALA A 132     233.750 287.680 114.578  1.00  0.00           C  
ATOM   1945  C   ALA A 132     234.427 286.330 114.573  1.00  0.00           C  
ATOM   1946  O   ALA A 132     233.904 285.376 115.205  1.00  0.00           O  
ATOM   1947  CB  ALA A 132     232.427 287.618 113.738  1.00  0.00           C  
ATOM   1948  H   ALA A 132     234.529 289.061 113.119  1.00  0.00           H  
ATOM   1949  HA  ALA A 132     233.495 287.925 115.609  1.00  0.00           H  
ATOM   1950 1HB  ALA A 132     231.780 286.835 114.135  1.00  0.00           H  
ATOM   1951 2HB  ALA A 132     231.913 288.578 113.797  1.00  0.00           H  
ATOM   1952 3HB  ALA A 132     232.666 287.398 112.699  1.00  0.00           H  
ATOM   1953  N   LEU A 133     235.563 286.257 113.871  1.00  0.00           N  
ATOM   1954  CA  LEU A 133     236.288 285.013 113.570  1.00  0.00           C  
ATOM   1955  C   LEU A 133     237.308 284.453 114.587  1.00  0.00           C  
ATOM   1956  O   LEU A 133     237.379 283.234 114.778  1.00  0.00           O  
ATOM   1957  CB  LEU A 133     237.020 285.215 112.237  1.00  0.00           C  
ATOM   1958  CG  LEU A 133     236.123 285.400 111.007  1.00  0.00           C  
ATOM   1959  CD1 LEU A 133     236.985 285.717 109.792  1.00  0.00           C  
ATOM   1960  CD2 LEU A 133     235.304 284.138 110.781  1.00  0.00           C  
ATOM   1961  H   LEU A 133     235.931 287.135 113.533  1.00  0.00           H  
ATOM   1962  HA  LEU A 133     235.564 284.204 113.479  1.00  0.00           H  
ATOM   1963 1HB  LEU A 133     237.655 286.095 112.320  1.00  0.00           H  
ATOM   1964 2HB  LEU A 133     237.657 284.349 112.056  1.00  0.00           H  
ATOM   1965  HG  LEU A 133     235.453 286.244 111.169  1.00  0.00           H  
ATOM   1966 1HD1 LEU A 133     236.348 285.849 108.918  1.00  0.00           H  
ATOM   1967 2HD1 LEU A 133     237.546 286.634 109.974  1.00  0.00           H  
ATOM   1968 3HD1 LEU A 133     237.679 284.896 109.615  1.00  0.00           H  
ATOM   1969 1HD2 LEU A 133     234.665 284.270 109.907  1.00  0.00           H  
ATOM   1970 2HD2 LEU A 133     235.973 283.294 110.617  1.00  0.00           H  
ATOM   1971 3HD2 LEU A 133     234.684 283.945 111.657  1.00  0.00           H  
ATOM   1972  N   PRO A 134     238.186 285.302 115.159  1.00  0.00           N  
ATOM   1973  CA  PRO A 134     239.352 284.697 115.809  1.00  0.00           C  
ATOM   1974  C   PRO A 134     239.158 283.605 116.871  1.00  0.00           C  
ATOM   1975  O   PRO A 134     239.804 282.561 116.766  1.00  0.00           O  
ATOM   1976  CB  PRO A 134     239.994 285.935 116.443  1.00  0.00           C  
ATOM   1977  CG  PRO A 134     239.713 287.030 115.471  1.00  0.00           C  
ATOM   1978  CD  PRO A 134     238.308 286.764 115.002  1.00  0.00           C  
ATOM   1979  HA  PRO A 134     239.998 284.243 115.043  1.00  0.00           H  
ATOM   1980 1HB  PRO A 134     239.555 286.121 117.434  1.00  0.00           H  
ATOM   1981 2HB  PRO A 134     241.070 285.765 116.595  1.00  0.00           H  
ATOM   1982 1HG  PRO A 134     239.818 288.009 115.962  1.00  0.00           H  
ATOM   1983 2HG  PRO A 134     240.445 287.007 114.650  1.00  0.00           H  
ATOM   1984 1HD  PRO A 134     237.594 287.223 115.702  1.00  0.00           H  
ATOM   1985 2HD  PRO A 134     238.175 287.171 113.989  1.00  0.00           H  
ATOM   1986  N   ALA A 135     238.355 283.853 117.910  1.00  0.00           N  
ATOM   1987  CA  ALA A 135     238.151 282.829 118.932  1.00  0.00           C  
ATOM   1988  C   ALA A 135     237.541 281.563 118.291  1.00  0.00           C  
ATOM   1989  O   ALA A 135     237.851 280.459 118.714  1.00  0.00           O  
ATOM   1990  CB  ALA A 135     237.253 283.326 120.018  1.00  0.00           C  
ATOM   1991  H   ALA A 135     237.883 284.741 118.003  1.00  0.00           H  
ATOM   1992  HA  ALA A 135     239.123 282.571 119.352  1.00  0.00           H  
ATOM   1993 1HB  ALA A 135     237.118 282.544 120.765  1.00  0.00           H  
ATOM   1994 2HB  ALA A 135     237.700 284.203 120.487  1.00  0.00           H  
ATOM   1995 3HB  ALA A 135     236.286 283.594 119.596  1.00  0.00           H  
ATOM   1996  N   GLY A 136     236.641 281.733 117.326  1.00  0.00           N  
ATOM   1997  CA  GLY A 136     236.023 280.587 116.629  1.00  0.00           C  
ATOM   1998  C   GLY A 136     237.050 279.713 115.902  1.00  0.00           C  
ATOM   1999  O   GLY A 136     237.085 278.503 116.097  1.00  0.00           O  
ATOM   2000  H   GLY A 136     236.374 282.671 117.063  1.00  0.00           H  
ATOM   2001 1HA  GLY A 136     235.482 279.972 117.349  1.00  0.00           H  
ATOM   2002 2HA  GLY A 136     235.294 280.951 115.906  1.00  0.00           H  
ATOM   2003  N   ILE A 137     237.897 280.340 115.097  1.00  0.00           N  
ATOM   2004  CA  ILE A 137     238.983 279.647 114.399  1.00  0.00           C  
ATOM   2005  C   ILE A 137     239.897 278.927 115.385  1.00  0.00           C  
ATOM   2006  O   ILE A 137     240.162 277.728 115.206  1.00  0.00           O  
ATOM   2007  CB  ILE A 137     239.813 280.631 113.555  1.00  0.00           C  
ATOM   2008  CG1 ILE A 137     238.981 281.166 112.386  1.00  0.00           C  
ATOM   2009  CG2 ILE A 137     241.080 279.959 113.047  1.00  0.00           C  
ATOM   2010  CD1 ILE A 137     239.610 282.345 111.678  1.00  0.00           C  
ATOM   2011  H   ILE A 137     237.783 281.335 114.965  1.00  0.00           H  
ATOM   2012  HA  ILE A 137     238.547 278.905 113.731  1.00  0.00           H  
ATOM   2013  HB  ILE A 137     240.089 281.491 114.165  1.00  0.00           H  
ATOM   2014 1HG1 ILE A 137     238.827 280.372 111.656  1.00  0.00           H  
ATOM   2015 2HG1 ILE A 137     237.999 281.471 112.748  1.00  0.00           H  
ATOM   2016 1HG2 ILE A 137     241.654 280.668 112.452  1.00  0.00           H  
ATOM   2017 2HG2 ILE A 137     241.679 279.626 113.894  1.00  0.00           H  
ATOM   2018 3HG2 ILE A 137     240.814 279.100 112.431  1.00  0.00           H  
ATOM   2019 1HD1 ILE A 137     238.962 282.667 110.863  1.00  0.00           H  
ATOM   2020 2HD1 ILE A 137     239.741 283.165 112.384  1.00  0.00           H  
ATOM   2021 3HD1 ILE A 137     240.579 282.053 111.277  1.00  0.00           H  
ATOM   2022  N   SER A 138     240.367 279.642 116.419  1.00  0.00           N  
ATOM   2023  CA  SER A 138     241.316 279.108 117.384  1.00  0.00           C  
ATOM   2024  C   SER A 138     240.714 277.940 118.156  1.00  0.00           C  
ATOM   2025  O   SER A 138     241.365 276.921 118.368  1.00  0.00           O  
ATOM   2026  CB  SER A 138     241.748 280.196 118.347  1.00  0.00           C  
ATOM   2027  OG  SER A 138     242.476 281.193 117.685  1.00  0.00           O  
ATOM   2028  H   SER A 138     240.041 280.592 116.523  1.00  0.00           H  
ATOM   2029  HA  SER A 138     242.193 278.747 116.844  1.00  0.00           H  
ATOM   2030 1HB  SER A 138     240.869 280.636 118.818  1.00  0.00           H  
ATOM   2031 2HB  SER A 138     242.359 279.761 119.137  1.00  0.00           H  
ATOM   2032  HG  SER A 138     241.826 281.755 117.256  1.00  0.00           H  
ATOM   2033  N   THR A 139     239.472 278.097 118.584  1.00  0.00           N  
ATOM   2034  CA  THR A 139     238.822 277.005 119.324  1.00  0.00           C  
ATOM   2035  C   THR A 139     238.522 275.782 118.467  1.00  0.00           C  
ATOM   2036  O   THR A 139     238.677 274.633 118.938  1.00  0.00           O  
ATOM   2037  CB  THR A 139     237.512 277.492 119.970  1.00  0.00           C  
ATOM   2038  OG1 THR A 139     237.776 278.643 120.782  1.00  0.00           O  
ATOM   2039  CG2 THR A 139     236.902 276.397 120.831  1.00  0.00           C  
ATOM   2040  H   THR A 139     238.959 278.950 118.414  1.00  0.00           H  
ATOM   2041  HA  THR A 139     239.496 276.673 120.114  1.00  0.00           H  
ATOM   2042  HB  THR A 139     236.803 277.770 119.190  1.00  0.00           H  
ATOM   2043  HG1 THR A 139     237.838 279.422 120.223  1.00  0.00           H  
ATOM   2044 1HG2 THR A 139     235.977 276.759 121.279  1.00  0.00           H  
ATOM   2045 2HG2 THR A 139     236.689 275.525 120.213  1.00  0.00           H  
ATOM   2046 3HG2 THR A 139     237.602 276.122 121.619  1.00  0.00           H  
ATOM   2047  N   ALA A 140     238.092 276.020 117.236  1.00  0.00           N  
ATOM   2048  CA  ALA A 140     237.788 274.938 116.281  1.00  0.00           C  
ATOM   2049  C   ALA A 140     239.044 274.103 116.059  1.00  0.00           C  
ATOM   2050  O   ALA A 140     239.019 272.881 116.213  1.00  0.00           O  
ATOM   2051  CB  ALA A 140     237.237 275.477 114.988  1.00  0.00           C  
ATOM   2052  H   ALA A 140     237.970 276.980 116.947  1.00  0.00           H  
ATOM   2053  HA  ALA A 140     237.011 274.310 116.717  1.00  0.00           H  
ATOM   2054 1HB  ALA A 140     237.025 274.650 114.310  1.00  0.00           H  
ATOM   2055 2HB  ALA A 140     236.318 276.028 115.186  1.00  0.00           H  
ATOM   2056 3HB  ALA A 140     237.968 276.142 114.531  1.00  0.00           H  
ATOM   2057  N   GLY A 141     240.165 274.774 115.826  1.00  0.00           N  
ATOM   2058  CA  GLY A 141     241.431 274.026 115.650  1.00  0.00           C  
ATOM   2059  C   GLY A 141     241.849 273.298 116.912  1.00  0.00           C  
ATOM   2060  O   GLY A 141     242.332 272.166 116.833  1.00  0.00           O  
ATOM   2061  H   GLY A 141     240.177 275.782 115.766  1.00  0.00           H  
ATOM   2062 1HA  GLY A 141     241.317 273.303 114.842  1.00  0.00           H  
ATOM   2063 2HA  GLY A 141     242.222 274.715 115.356  1.00  0.00           H  
ATOM   2064  N   LEU A 142     241.712 273.926 118.093  1.00  0.00           N  
ATOM   2065  CA  LEU A 142     242.102 273.234 119.303  1.00  0.00           C  
ATOM   2066  C   LEU A 142     241.201 272.037 119.549  1.00  0.00           C  
ATOM   2067  O   LEU A 142     241.681 270.987 120.033  1.00  0.00           O  
ATOM   2068  CB  LEU A 142     242.044 274.188 120.503  1.00  0.00           C  
ATOM   2069  CG  LEU A 142     243.093 275.307 120.514  1.00  0.00           C  
ATOM   2070  CD1 LEU A 142     242.804 276.263 121.663  1.00  0.00           C  
ATOM   2071  CD2 LEU A 142     244.482 274.700 120.645  1.00  0.00           C  
ATOM   2072  H   LEU A 142     241.345 274.865 118.160  1.00  0.00           H  
ATOM   2073  HA  LEU A 142     243.126 272.882 119.185  1.00  0.00           H  
ATOM   2074 1HB  LEU A 142     241.061 274.655 120.528  1.00  0.00           H  
ATOM   2075 2HB  LEU A 142     242.171 273.606 121.416  1.00  0.00           H  
ATOM   2076  HG  LEU A 142     243.031 275.873 119.585  1.00  0.00           H  
ATOM   2077 1HD1 LEU A 142     243.549 277.059 121.671  1.00  0.00           H  
ATOM   2078 2HD1 LEU A 142     241.812 276.698 121.534  1.00  0.00           H  
ATOM   2079 3HD1 LEU A 142     242.843 275.721 122.607  1.00  0.00           H  
ATOM   2080 1HD2 LEU A 142     245.228 275.495 120.652  1.00  0.00           H  
ATOM   2081 2HD2 LEU A 142     244.546 274.134 121.575  1.00  0.00           H  
ATOM   2082 3HD2 LEU A 142     244.670 274.035 119.802  1.00  0.00           H  
ATOM   2083  N   ALA A 143     239.899 272.177 119.262  1.00  0.00           N  
ATOM   2084  CA  ALA A 143     238.951 271.042 119.499  1.00  0.00           C  
ATOM   2085  C   ALA A 143     239.325 269.835 118.574  1.00  0.00           C  
ATOM   2086  O   ALA A 143     239.297 268.701 119.005  1.00  0.00           O  
ATOM   2087  CB  ALA A 143     237.483 271.464 119.229  1.00  0.00           C  
ATOM   2088  H   ALA A 143     239.544 273.044 118.885  1.00  0.00           H  
ATOM   2089  HA  ALA A 143     239.051 270.729 120.538  1.00  0.00           H  
ATOM   2090 1HB  ALA A 143     236.822 270.617 119.411  1.00  0.00           H  
ATOM   2091 2HB  ALA A 143     237.212 272.285 119.893  1.00  0.00           H  
ATOM   2092 3HB  ALA A 143     237.382 271.787 118.194  1.00  0.00           H  
ATOM   2093  N   MET A 144     239.596 270.109 117.309  1.00  0.00           N  
ATOM   2094  CA  MET A 144     239.925 269.043 116.330  1.00  0.00           C  
ATOM   2095  C   MET A 144     241.235 268.359 116.712  1.00  0.00           C  
ATOM   2096  O   MET A 144     241.377 267.106 116.564  1.00  0.00           O  
ATOM   2097  CB  MET A 144     240.018 269.614 114.916  1.00  0.00           C  
ATOM   2098  CG  MET A 144     238.689 270.078 114.336  1.00  0.00           C  
ATOM   2099  SD  MET A 144     238.872 270.866 112.724  1.00  0.00           S  
ATOM   2100  CE  MET A 144     239.307 269.458 111.707  1.00  0.00           C  
ATOM   2101  H   MET A 144     239.578 271.071 117.002  1.00  0.00           H  
ATOM   2102  HA  MET A 144     239.130 268.298 116.350  1.00  0.00           H  
ATOM   2103 1HB  MET A 144     240.699 270.464 114.912  1.00  0.00           H  
ATOM   2104 2HB  MET A 144     240.430 268.860 114.245  1.00  0.00           H  
ATOM   2105 1HG  MET A 144     238.021 269.225 114.229  1.00  0.00           H  
ATOM   2106 2HG  MET A 144     238.225 270.792 115.017  1.00  0.00           H  
ATOM   2107 1HE  MET A 144     239.454 269.784 110.677  1.00  0.00           H  
ATOM   2108 2HE  MET A 144     240.229 269.009 112.081  1.00  0.00           H  
ATOM   2109 3HE  MET A 144     238.505 268.720 111.743  1.00  0.00           H  
ATOM   2110  N   LYS A 145     242.183 269.174 117.185  1.00  0.00           N  
ATOM   2111  CA  LYS A 145     243.457 268.636 117.653  1.00  0.00           C  
ATOM   2112  C   LYS A 145     243.203 267.656 118.785  1.00  0.00           C  
ATOM   2113  O   LYS A 145     243.727 266.541 118.789  1.00  0.00           O  
ATOM   2114  CB  LYS A 145     244.392 269.755 118.113  1.00  0.00           C  
ATOM   2115  CG  LYS A 145     245.755 269.277 118.597  1.00  0.00           C  
ATOM   2116  CD  LYS A 145     246.642 270.447 118.996  1.00  0.00           C  
ATOM   2117  CE  LYS A 145     248.035 269.978 119.389  1.00  0.00           C  
ATOM   2118  NZ  LYS A 145     248.021 269.182 120.646  1.00  0.00           N  
ATOM   2119  H   LYS A 145     242.026 270.171 117.223  1.00  0.00           H  
ATOM   2120  HA  LYS A 145     243.934 268.108 116.827  1.00  0.00           H  
ATOM   2121 1HB  LYS A 145     244.555 270.454 117.293  1.00  0.00           H  
ATOM   2122 2HB  LYS A 145     243.924 270.309 118.927  1.00  0.00           H  
ATOM   2123 1HG  LYS A 145     245.626 268.619 119.457  1.00  0.00           H  
ATOM   2124 2HG  LYS A 145     246.246 268.715 117.803  1.00  0.00           H  
ATOM   2125 1HD  LYS A 145     246.723 271.144 118.161  1.00  0.00           H  
ATOM   2126 2HD  LYS A 145     246.194 270.971 119.841  1.00  0.00           H  
ATOM   2127 1HE  LYS A 145     248.451 269.366 118.590  1.00  0.00           H  
ATOM   2128 2HE  LYS A 145     248.684 270.843 119.529  1.00  0.00           H  
ATOM   2129 1HZ  LYS A 145     248.962 268.891 120.871  1.00  0.00           H  
ATOM   2130 2HZ  LYS A 145     247.654 269.748 121.399  1.00  0.00           H  
ATOM   2131 3HZ  LYS A 145     247.438 268.367 120.523  1.00  0.00           H  
ATOM   2132  N   LEU A 146     242.404 268.065 119.779  1.00  0.00           N  
ATOM   2133  CA  LEU A 146     242.142 267.225 120.922  1.00  0.00           C  
ATOM   2134  C   LEU A 146     241.390 265.932 120.546  1.00  0.00           C  
ATOM   2135  O   LEU A 146     241.626 264.850 121.126  1.00  0.00           O  
ATOM   2136  CB  LEU A 146     241.334 268.016 121.958  1.00  0.00           C  
ATOM   2137  CG  LEU A 146     242.083 269.162 122.651  1.00  0.00           C  
ATOM   2138  CD1 LEU A 146     241.111 269.955 123.515  1.00  0.00           C  
ATOM   2139  CD2 LEU A 146     243.219 268.593 123.488  1.00  0.00           C  
ATOM   2140  H   LEU A 146     241.975 268.978 119.731  1.00  0.00           H  
ATOM   2141  HA  LEU A 146     243.095 266.930 121.360  1.00  0.00           H  
ATOM   2142 1HB  LEU A 146     240.461 268.441 121.467  1.00  0.00           H  
ATOM   2143 2HB  LEU A 146     240.992 267.329 122.731  1.00  0.00           H  
ATOM   2144  HG  LEU A 146     242.490 269.839 121.899  1.00  0.00           H  
ATOM   2145 1HD1 LEU A 146     241.643 270.769 124.007  1.00  0.00           H  
ATOM   2146 2HD1 LEU A 146     240.320 270.367 122.888  1.00  0.00           H  
ATOM   2147 3HD1 LEU A 146     240.675 269.300 124.267  1.00  0.00           H  
ATOM   2148 1HD2 LEU A 146     243.752 269.408 123.981  1.00  0.00           H  
ATOM   2149 2HD2 LEU A 146     242.813 267.918 124.242  1.00  0.00           H  
ATOM   2150 3HD2 LEU A 146     243.907 268.047 122.844  1.00  0.00           H  
ATOM   2151  N   LEU A 147     240.458 266.057 119.610  1.00  0.00           N  
ATOM   2152  CA  LEU A 147     239.682 264.921 119.129  1.00  0.00           C  
ATOM   2153  C   LEU A 147     240.539 263.973 118.298  1.00  0.00           C  
ATOM   2154  O   LEU A 147     240.114 262.853 118.035  1.00  0.00           O  
ATOM   2155  CB  LEU A 147     238.493 265.410 118.293  1.00  0.00           C  
ATOM   2156  CG  LEU A 147     237.344 266.051 119.081  1.00  0.00           C  
ATOM   2157  CD1 LEU A 147     236.306 266.600 118.111  1.00  0.00           C  
ATOM   2158  CD2 LEU A 147     236.729 265.018 120.013  1.00  0.00           C  
ATOM   2159  H   LEU A 147     240.284 266.972 119.220  1.00  0.00           H  
ATOM   2160  HA  LEU A 147     239.303 264.372 119.990  1.00  0.00           H  
ATOM   2161 1HB  LEU A 147     238.853 266.146 117.575  1.00  0.00           H  
ATOM   2162 2HB  LEU A 147     238.085 264.564 117.741  1.00  0.00           H  
ATOM   2163  HG  LEU A 147     237.727 266.887 119.668  1.00  0.00           H  
ATOM   2164 1HD1 LEU A 147     235.490 267.056 118.672  1.00  0.00           H  
ATOM   2165 2HD1 LEU A 147     236.769 267.351 117.470  1.00  0.00           H  
ATOM   2166 3HD1 LEU A 147     235.916 265.789 117.498  1.00  0.00           H  
ATOM   2167 1HD2 LEU A 147     235.912 265.474 120.574  1.00  0.00           H  
ATOM   2168 2HD2 LEU A 147     236.344 264.183 119.427  1.00  0.00           H  
ATOM   2169 3HD2 LEU A 147     237.488 264.656 120.706  1.00  0.00           H  
ATOM   2170  N   GLY A 148     241.669 264.457 117.815  1.00  0.00           N  
ATOM   2171  CA  GLY A 148     242.633 263.632 117.037  1.00  0.00           C  
ATOM   2172  C   GLY A 148     242.336 263.625 115.555  1.00  0.00           C  
ATOM   2173  O   GLY A 148     242.518 262.584 114.863  1.00  0.00           O  
ATOM   2174  H   GLY A 148     241.880 265.430 117.986  1.00  0.00           H  
ATOM   2175 1HA  GLY A 148     243.644 264.010 117.192  1.00  0.00           H  
ATOM   2176 2HA  GLY A 148     242.614 262.607 117.405  1.00  0.00           H  
ATOM   2177  N   LEU A 149     241.877 264.781 115.072  1.00  0.00           N  
ATOM   2178  CA  LEU A 149     241.429 264.934 113.706  1.00  0.00           C  
ATOM   2179  C   LEU A 149     242.320 265.925 113.004  1.00  0.00           C  
ATOM   2180  O   LEU A 149     242.618 266.993 113.538  1.00  0.00           O  
ATOM   2181  CB  LEU A 149     239.971 265.407 113.659  1.00  0.00           C  
ATOM   2182  CG  LEU A 149     238.977 264.585 114.490  1.00  0.00           C  
ATOM   2183  CD1 LEU A 149     237.604 265.240 114.434  1.00  0.00           C  
ATOM   2184  CD2 LEU A 149     238.926 263.161 113.956  1.00  0.00           C  
ATOM   2185  H   LEU A 149     241.844 265.577 115.693  1.00  0.00           H  
ATOM   2186  HA  LEU A 149     241.494 263.966 113.211  1.00  0.00           H  
ATOM   2187 1HB  LEU A 149     239.928 266.436 114.014  1.00  0.00           H  
ATOM   2188 2HB  LEU A 149     239.632 265.388 112.623  1.00  0.00           H  
ATOM   2189  HG  LEU A 149     239.298 264.571 115.532  1.00  0.00           H  
ATOM   2190 1HD1 LEU A 149     236.898 264.655 115.024  1.00  0.00           H  
ATOM   2191 2HD1 LEU A 149     237.666 266.250 114.839  1.00  0.00           H  
ATOM   2192 3HD1 LEU A 149     237.263 265.283 113.400  1.00  0.00           H  
ATOM   2193 1HD2 LEU A 149     238.220 262.576 114.547  1.00  0.00           H  
ATOM   2194 2HD2 LEU A 149     238.604 263.174 112.915  1.00  0.00           H  
ATOM   2195 3HD2 LEU A 149     239.917 262.711 114.024  1.00  0.00           H  
ATOM   2196  N   PRO A 150     242.734 265.588 111.762  1.00  0.00           N  
ATOM   2197  CA  PRO A 150     243.661 266.463 111.062  1.00  0.00           C  
ATOM   2198  C   PRO A 150     242.987 267.764 110.590  1.00  0.00           C  
ATOM   2199  O   PRO A 150     241.824 267.747 110.190  1.00  0.00           O  
ATOM   2200  CB  PRO A 150     244.107 265.596 109.881  1.00  0.00           C  
ATOM   2201  CG  PRO A 150     242.962 264.667 109.656  1.00  0.00           C  
ATOM   2202  CD  PRO A 150     242.411 264.413 111.034  1.00  0.00           C  
ATOM   2203  HA  PRO A 150     244.507 266.698 111.725  1.00  0.00           H  
ATOM   2204 1HB  PRO A 150     244.319 266.230 109.007  1.00  0.00           H  
ATOM   2205 2HB  PRO A 150     245.040 265.070 110.131  1.00  0.00           H  
ATOM   2206 1HG  PRO A 150     242.225 265.129 108.983  1.00  0.00           H  
ATOM   2207 2HG  PRO A 150     243.310 263.747 109.163  1.00  0.00           H  
ATOM   2208 1HD  PRO A 150     241.320 264.281 110.974  1.00  0.00           H  
ATOM   2209 2HD  PRO A 150     242.887 263.519 111.461  1.00  0.00           H  
ATOM   2210  N   LEU A 151     243.723 268.876 110.625  1.00  0.00           N  
ATOM   2211  CA  LEU A 151     243.195 270.126 110.084  1.00  0.00           C  
ATOM   2212  C   LEU A 151     243.026 269.964 108.587  1.00  0.00           C  
ATOM   2213  O   LEU A 151     243.732 269.128 107.970  1.00  0.00           O  
ATOM   2214  CB  LEU A 151     244.132 271.301 110.389  1.00  0.00           C  
ATOM   2215  CG  LEU A 151     244.303 271.649 111.873  1.00  0.00           C  
ATOM   2216  CD1 LEU A 151     245.354 272.740 112.023  1.00  0.00           C  
ATOM   2217  CD2 LEU A 151     242.966 272.095 112.447  1.00  0.00           C  
ATOM   2218  H   LEU A 151     244.650 268.866 111.025  1.00  0.00           H  
ATOM   2219  HA  LEU A 151     242.232 270.326 110.552  1.00  0.00           H  
ATOM   2220 1HB  LEU A 151     245.118 271.072 109.987  1.00  0.00           H  
ATOM   2221 2HB  LEU A 151     243.754 272.189 109.882  1.00  0.00           H  
ATOM   2222  HG  LEU A 151     244.655 270.770 112.415  1.00  0.00           H  
ATOM   2223 1HD1 LEU A 151     245.475 272.987 113.078  1.00  0.00           H  
ATOM   2224 2HD1 LEU A 151     246.304 272.387 111.622  1.00  0.00           H  
ATOM   2225 3HD1 LEU A 151     245.036 273.628 111.477  1.00  0.00           H  
ATOM   2226 1HD2 LEU A 151     243.086 272.341 113.502  1.00  0.00           H  
ATOM   2227 2HD2 LEU A 151     242.613 272.974 111.907  1.00  0.00           H  
ATOM   2228 3HD2 LEU A 151     242.238 271.290 112.343  1.00  0.00           H  
ATOM   2229  N   PRO A 152     242.095 270.743 107.994  1.00  0.00           N  
ATOM   2230  CA  PRO A 152     241.884 270.766 106.543  1.00  0.00           C  
ATOM   2231  C   PRO A 152     243.169 271.155 105.815  1.00  0.00           C  
ATOM   2232  O   PRO A 152     244.001 271.901 106.359  1.00  0.00           O  
ATOM   2233  CB  PRO A 152     240.791 271.825 106.366  1.00  0.00           C  
ATOM   2234  CG  PRO A 152     240.087 271.847 107.680  1.00  0.00           C  
ATOM   2235  CD  PRO A 152     241.176 271.611 108.692  1.00  0.00           C  
ATOM   2236  HA  PRO A 152     241.531 269.778 106.213  1.00  0.00           H  
ATOM   2237 1HB  PRO A 152     241.244 272.793 106.107  1.00  0.00           H  
ATOM   2238 2HB  PRO A 152     240.129 271.546 105.532  1.00  0.00           H  
ATOM   2239 1HG  PRO A 152     239.579 272.812 107.822  1.00  0.00           H  
ATOM   2240 2HG  PRO A 152     239.308 271.071 107.707  1.00  0.00           H  
ATOM   2241 1HD  PRO A 152     241.641 272.571 108.961  1.00  0.00           H  
ATOM   2242 2HD  PRO A 152     240.752 271.122 109.581  1.00  0.00           H  
ATOM   2243  N   SER A 153     243.328 270.664 104.590  1.00  0.00           N  
ATOM   2244  CA  SER A 153     244.373 271.162 103.711  1.00  0.00           C  
ATOM   2245  C   SER A 153     243.852 272.410 102.985  1.00  0.00           C  
ATOM   2246  O   SER A 153     242.747 272.415 102.423  1.00  0.00           O  
ATOM   2247  CB  SER A 153     244.786 270.096 102.715  1.00  0.00           C  
ATOM   2248  OG  SER A 153     245.708 270.603 101.790  1.00  0.00           O  
ATOM   2249  H   SER A 153     242.715 269.932 104.260  1.00  0.00           H  
ATOM   2250  HA  SER A 153     245.240 271.424 104.318  1.00  0.00           H  
ATOM   2251 1HB  SER A 153     245.226 269.252 103.246  1.00  0.00           H  
ATOM   2252 2HB  SER A 153     243.905 269.729 102.190  1.00  0.00           H  
ATOM   2253  HG  SER A 153     246.501 270.071 101.888  1.00  0.00           H  
ATOM   2254  N   PRO A 154     244.625 273.494 103.010  1.00  0.00           N  
ATOM   2255  CA  PRO A 154     244.120 274.666 102.327  1.00  0.00           C  
ATOM   2256  C   PRO A 154     244.208 274.541 100.790  1.00  0.00           C  
ATOM   2257  O   PRO A 154     243.565 275.294 100.078  1.00  0.00           O  
ATOM   2258  CB  PRO A 154     245.037 275.771 102.860  1.00  0.00           C  
ATOM   2259  CG  PRO A 154     246.308 275.064 103.190  1.00  0.00           C  
ATOM   2260  CD  PRO A 154     245.866 273.718 103.697  1.00  0.00           C  
ATOM   2261  HA  PRO A 154     243.075 274.835 102.624  1.00  0.00           H  
ATOM   2262 1HB  PRO A 154     245.169 276.552 102.096  1.00  0.00           H  
ATOM   2263 2HB  PRO A 154     244.577 276.253 103.735  1.00  0.00           H  
ATOM   2264 1HG  PRO A 154     246.945 274.992 102.296  1.00  0.00           H  
ATOM   2265 2HG  PRO A 154     246.876 275.634 103.940  1.00  0.00           H  
ATOM   2266 1HD  PRO A 154     246.617 272.960 103.429  1.00  0.00           H  
ATOM   2267 2HD  PRO A 154     245.732 273.762 104.788  1.00  0.00           H  
ATOM   2268  N   SER A 155     244.964 273.565 100.298  1.00  0.00           N  
ATOM   2269  CA  SER A 155     245.223 273.420  98.877  1.00  0.00           C  
ATOM   2270  C   SER A 155     244.534 272.207  98.239  1.00  0.00           C  
ATOM   2271  O   SER A 155     244.581 272.042  97.021  1.00  0.00           O  
ATOM   2272  CB  SER A 155     246.720 273.325  98.653  1.00  0.00           C  
ATOM   2273  OG  SER A 155     247.249 272.186  99.274  1.00  0.00           O  
ATOM   2274  H   SER A 155     245.371 272.902 100.942  1.00  0.00           H  
ATOM   2275  HA  SER A 155     244.836 274.301  98.363  1.00  0.00           H  
ATOM   2276 1HB  SER A 155     246.926 273.289  97.584  1.00  0.00           H  
ATOM   2277 2HB  SER A 155     247.204 274.217  99.049  1.00  0.00           H  
ATOM   2278  HG  SER A 155     246.507 271.745  99.695  1.00  0.00           H  
ATOM   2279  N   ALA A 156     243.883 271.375  99.052  1.00  0.00           N  
ATOM   2280  CA  ALA A 156     243.085 270.244  98.549  1.00  0.00           C  
ATOM   2281  C   ALA A 156     241.905 270.717  97.715  1.00  0.00           C  
ATOM   2282  O   ALA A 156     241.388 271.822  97.936  1.00  0.00           O  
ATOM   2283  CB  ALA A 156     242.590 269.395  99.699  1.00  0.00           C  
ATOM   2284  H   ALA A 156     243.943 271.531 100.048  1.00  0.00           H  
ATOM   2285  HA  ALA A 156     243.724 269.638  97.906  1.00  0.00           H  
ATOM   2286 1HB  ALA A 156     242.002 268.563  99.311  1.00  0.00           H  
ATOM   2287 2HB  ALA A 156     243.442 269.007 100.258  1.00  0.00           H  
ATOM   2288 3HB  ALA A 156     241.970 270.001 100.358  1.00  0.00           H  
ATOM   2289  N   ASP A 157     241.460 269.890  96.763  1.00  0.00           N  
ATOM   2290  CA  ASP A 157     240.306 270.251  95.925  1.00  0.00           C  
ATOM   2291  C   ASP A 157     238.999 269.683  96.427  1.00  0.00           C  
ATOM   2292  O   ASP A 157     237.933 270.097  95.983  1.00  0.00           O  
ATOM   2293  CB  ASP A 157     240.527 269.779  94.486  1.00  0.00           C  
ATOM   2294  CG  ASP A 157     241.681 270.497  93.798  1.00  0.00           C  
ATOM   2295  OD1 ASP A 157     242.054 271.552  94.252  1.00  0.00           O  
ATOM   2296  OD2 ASP A 157     242.178 269.982  92.824  1.00  0.00           O  
ATOM   2297  H   ASP A 157     241.919 269.003  96.612  1.00  0.00           H  
ATOM   2298  HA  ASP A 157     240.204 271.337  95.926  1.00  0.00           H  
ATOM   2299 1HB  ASP A 157     240.730 268.708  94.481  1.00  0.00           H  
ATOM   2300 2HB  ASP A 157     239.619 269.943  93.905  1.00  0.00           H  
ATOM   2301  N   GLN A 158     239.077 268.726  97.344  1.00  0.00           N  
ATOM   2302  CA  GLN A 158     237.866 268.178  97.966  1.00  0.00           C  
ATOM   2303  C   GLN A 158     238.260 267.513  99.265  1.00  0.00           C  
ATOM   2304  O   GLN A 158     239.448 267.196  99.448  1.00  0.00           O  
ATOM   2305  CB  GLN A 158     237.163 267.177  97.046  1.00  0.00           C  
ATOM   2306  CG  GLN A 158     237.983 265.937  96.732  1.00  0.00           C  
ATOM   2307  CD  GLN A 158     237.276 265.003  95.768  1.00  0.00           C  
ATOM   2308  OE1 GLN A 158     236.055 264.831  95.833  1.00  0.00           O  
ATOM   2309  NE2 GLN A 158     238.039 264.394  94.868  1.00  0.00           N  
ATOM   2310  H   GLN A 158     239.979 268.366  97.622  1.00  0.00           H  
ATOM   2311  HA  GLN A 158     237.176 268.999  98.163  1.00  0.00           H  
ATOM   2312 1HB  GLN A 158     236.229 266.854  97.505  1.00  0.00           H  
ATOM   2313 2HB  GLN A 158     236.913 267.662  96.103  1.00  0.00           H  
ATOM   2314 1HG  GLN A 158     238.927 266.244  96.280  1.00  0.00           H  
ATOM   2315 2HG  GLN A 158     238.172 265.395  97.658  1.00  0.00           H  
ATOM   2316 1HE2 GLN A 158     237.628 263.766  94.206  1.00  0.00           H  
ATOM   2317 2HE2 GLN A 158     239.024 264.562  94.851  1.00  0.00           H  
ATOM   2318  N   PRO A 159     237.283 267.309 100.185  1.00  0.00           N  
ATOM   2319  CA  PRO A 159     237.570 266.631 101.452  1.00  0.00           C  
ATOM   2320  C   PRO A 159     238.068 265.198 101.201  1.00  0.00           C  
ATOM   2321  O   PRO A 159     237.738 264.610 100.149  1.00  0.00           O  
ATOM   2322  CB  PRO A 159     236.195 266.603 102.141  1.00  0.00           C  
ATOM   2323  CG  PRO A 159     235.453 267.719 101.562  1.00  0.00           C  
ATOM   2324  CD  PRO A 159     235.863 267.714 100.111  1.00  0.00           C  
ATOM   2325  HA  PRO A 159     238.317 267.213 102.012  1.00  0.00           H  
ATOM   2326 1HB  PRO A 159     235.703 265.636 101.960  1.00  0.00           H  
ATOM   2327 2HB  PRO A 159     236.318 266.703 103.230  1.00  0.00           H  
ATOM   2328 1HG  PRO A 159     234.372 267.570 101.701  1.00  0.00           H  
ATOM   2329 2HG  PRO A 159     235.713 268.656 102.077  1.00  0.00           H  
ATOM   2330 1HD  PRO A 159     235.254 266.983  99.560  1.00  0.00           H  
ATOM   2331 2HD  PRO A 159     235.735 268.722  99.690  1.00  0.00           H  
ATOM   2332  N   PRO A 160     238.885 264.651 102.116  1.00  0.00           N  
ATOM   2333  CA  PRO A 160     239.239 263.231 102.093  1.00  0.00           C  
ATOM   2334  C   PRO A 160     237.982 262.390 102.043  1.00  0.00           C  
ATOM   2335  O   PRO A 160     236.974 262.759 102.657  1.00  0.00           O  
ATOM   2336  CB  PRO A 160     240.004 263.030 103.405  1.00  0.00           C  
ATOM   2337  CG  PRO A 160     240.591 264.369 103.695  1.00  0.00           C  
ATOM   2338  CD  PRO A 160     239.530 265.345 103.261  1.00  0.00           C  
ATOM   2339  HA  PRO A 160     239.890 263.034 101.229  1.00  0.00           H  
ATOM   2340 1HB  PRO A 160     239.317 262.685 104.192  1.00  0.00           H  
ATOM   2341 2HB  PRO A 160     240.767 262.248 103.279  1.00  0.00           H  
ATOM   2342 1HG  PRO A 160     240.833 264.454 104.765  1.00  0.00           H  
ATOM   2343 2HG  PRO A 160     241.535 264.497 103.145  1.00  0.00           H  
ATOM   2344 1HD  PRO A 160     238.823 265.510 104.087  1.00  0.00           H  
ATOM   2345 2HD  PRO A 160     240.002 266.291 102.960  1.00  0.00           H  
ATOM   2346  N   THR A 161     238.034 261.282 101.305  1.00  0.00           N  
ATOM   2347  CA  THR A 161     236.864 260.424 101.089  1.00  0.00           C  
ATOM   2348  C   THR A 161     236.723 259.373 102.199  1.00  0.00           C  
ATOM   2349  O   THR A 161     237.726 258.852 102.673  1.00  0.00           O  
ATOM   2350  CB  THR A 161     236.941 259.722  99.721  1.00  0.00           C  
ATOM   2351  OG1 THR A 161     236.957 260.705  98.677  1.00  0.00           O  
ATOM   2352  CG2 THR A 161     235.746 258.801  99.526  1.00  0.00           C  
ATOM   2353  H   THR A 161     238.915 261.029 100.881  1.00  0.00           H  
ATOM   2354  HA  THR A 161     235.970 261.048 101.107  1.00  0.00           H  
ATOM   2355  HB  THR A 161     237.857 259.135  99.663  1.00  0.00           H  
ATOM   2356  HG1 THR A 161     236.156 261.232  98.721  1.00  0.00           H  
ATOM   2357 1HG2 THR A 161     235.817 258.314  98.554  1.00  0.00           H  
ATOM   2358 2HG2 THR A 161     235.737 258.046 100.311  1.00  0.00           H  
ATOM   2359 3HG2 THR A 161     234.827 259.384  99.572  1.00  0.00           H  
ATOM   2360  N   HIS A 162     235.493 259.055 102.610  1.00  0.00           N  
ATOM   2361  CA  HIS A 162     235.261 257.941 103.552  1.00  0.00           C  
ATOM   2362  C   HIS A 162     233.980 257.223 103.121  1.00  0.00           C  
ATOM   2363  O   HIS A 162     232.875 257.741 103.371  1.00  0.00           O  
ATOM   2364  CB  HIS A 162     235.136 258.434 104.997  1.00  0.00           C  
ATOM   2365  CG  HIS A 162     236.365 259.119 105.508  1.00  0.00           C  
ATOM   2366  ND1 HIS A 162     237.503 258.429 105.874  1.00  0.00           N  
ATOM   2367  CD2 HIS A 162     236.636 260.429 105.715  1.00  0.00           C  
ATOM   2368  CE1 HIS A 162     238.421 259.288 106.283  1.00  0.00           C  
ATOM   2369  NE2 HIS A 162     237.919 260.506 106.197  1.00  0.00           N  
ATOM   2370  H   HIS A 162     234.703 259.586 102.271  1.00  0.00           H  
ATOM   2371  HA  HIS A 162     236.103 257.251 103.514  1.00  0.00           H  
ATOM   2372 1HB  HIS A 162     234.300 259.131 105.073  1.00  0.00           H  
ATOM   2373 2HB  HIS A 162     234.918 257.590 105.652  1.00  0.00           H  
ATOM   2374  HD1 HIS A 162     237.657 257.446 105.771  1.00  0.00           H  
ATOM   2375  HD2 HIS A 162     236.050 261.337 105.573  1.00  0.00           H  
ATOM   2376  HE1 HIS A 162     239.398 258.938 106.616  1.00  0.00           H  
ATOM   2377  N   SER A 163     234.106 256.047 102.491  1.00  0.00           N  
ATOM   2378  CA  SER A 163     232.902 255.291 102.056  1.00  0.00           C  
ATOM   2379  C   SER A 163     231.945 254.968 103.194  1.00  0.00           C  
ATOM   2380  O   SER A 163     230.722 254.953 103.001  1.00  0.00           O  
ATOM   2381  CB  SER A 163     233.318 253.996 101.385  1.00  0.00           C  
ATOM   2382  OG  SER A 163     233.957 253.143 102.295  1.00  0.00           O  
ATOM   2383  H   SER A 163     235.022 255.663 102.306  1.00  0.00           H  
ATOM   2384  HA  SER A 163     232.352 255.900 101.337  1.00  0.00           H  
ATOM   2385 1HB  SER A 163     232.439 253.501 100.973  1.00  0.00           H  
ATOM   2386 2HB  SER A 163     233.989 254.216 100.556  1.00  0.00           H  
ATOM   2387  HG  SER A 163     233.638 252.259 102.096  1.00  0.00           H  
ATOM   2388  N   LYS A 164     232.499 254.667 104.366  1.00  0.00           N  
ATOM   2389  CA  LYS A 164     231.712 254.601 105.582  1.00  0.00           C  
ATOM   2390  C   LYS A 164     231.922 255.890 106.378  1.00  0.00           C  
ATOM   2391  O   LYS A 164     233.048 256.167 106.844  1.00  0.00           O  
ATOM   2392  CB  LYS A 164     232.094 253.377 106.415  1.00  0.00           C  
ATOM   2393  CG  LYS A 164     231.267 253.194 107.681  1.00  0.00           C  
ATOM   2394  CD  LYS A 164     231.683 251.941 108.437  1.00  0.00           C  
ATOM   2395  CE  LYS A 164     230.859 251.758 109.703  1.00  0.00           C  
ATOM   2396  NZ  LYS A 164     231.256 250.536 110.454  1.00  0.00           N  
ATOM   2397  H   LYS A 164     233.491 254.480 104.411  1.00  0.00           H  
ATOM   2398  HA  LYS A 164     230.660 254.517 105.309  1.00  0.00           H  
ATOM   2399 1HB  LYS A 164     231.984 252.476 105.811  1.00  0.00           H  
ATOM   2400 2HB  LYS A 164     233.142 253.448 106.708  1.00  0.00           H  
ATOM   2401 1HG  LYS A 164     231.398 254.061 108.330  1.00  0.00           H  
ATOM   2402 2HG  LYS A 164     230.213 253.116 107.418  1.00  0.00           H  
ATOM   2403 1HD  LYS A 164     231.550 251.068 107.797  1.00  0.00           H  
ATOM   2404 2HD  LYS A 164     232.737 252.013 108.708  1.00  0.00           H  
ATOM   2405 1HE  LYS A 164     230.989 252.625 110.350  1.00  0.00           H  
ATOM   2406 2HE  LYS A 164     229.804 251.682 109.442  1.00  0.00           H  
ATOM   2407 1HZ  LYS A 164     230.687 250.451 111.284  1.00  0.00           H  
ATOM   2408 2HZ  LYS A 164     231.122 249.723 109.869  1.00  0.00           H  
ATOM   2409 3HZ  LYS A 164     232.228 250.604 110.718  1.00  0.00           H  
ATOM   2410  N   PRO A 165     230.846 256.677 106.532  1.00  0.00           N  
ATOM   2411  CA  PRO A 165     230.886 258.003 107.164  1.00  0.00           C  
ATOM   2412  C   PRO A 165     231.525 257.956 108.542  1.00  0.00           C  
ATOM   2413  O   PRO A 165     231.363 256.989 109.278  1.00  0.00           O  
ATOM   2414  CB  PRO A 165     229.406 258.389 107.249  1.00  0.00           C  
ATOM   2415  CG  PRO A 165     228.769 257.647 106.124  1.00  0.00           C  
ATOM   2416  CD  PRO A 165     229.490 256.326 106.092  1.00  0.00           C  
ATOM   2417  HA  PRO A 165     231.437 258.698 106.513  1.00  0.00           H  
ATOM   2418 1HB  PRO A 165     228.999 258.107 108.232  1.00  0.00           H  
ATOM   2419 2HB  PRO A 165     229.296 259.480 107.158  1.00  0.00           H  
ATOM   2420 1HG  PRO A 165     227.690 257.536 106.306  1.00  0.00           H  
ATOM   2421 2HG  PRO A 165     228.877 258.212 105.187  1.00  0.00           H  
ATOM   2422 1HD  PRO A 165     229.005 255.626 106.788  1.00  0.00           H  
ATOM   2423 2HD  PRO A 165     229.477 255.926 105.067  1.00  0.00           H  
ATOM   2424  N   VAL A 166     232.283 258.997 108.873  1.00  0.00           N  
ATOM   2425  CA  VAL A 166     232.857 259.130 110.192  1.00  0.00           C  
ATOM   2426  C   VAL A 166     232.122 260.297 110.839  1.00  0.00           C  
ATOM   2427  O   VAL A 166     232.303 261.468 110.465  1.00  0.00           O  
ATOM   2428  CB  VAL A 166     234.332 259.378 110.162  1.00  0.00           C  
ATOM   2429  CG1 VAL A 166     234.845 259.506 111.594  1.00  0.00           C  
ATOM   2430  CG2 VAL A 166     235.048 258.184 109.426  1.00  0.00           C  
ATOM   2431  H   VAL A 166     232.462 259.713 108.184  1.00  0.00           H  
ATOM   2432  HA  VAL A 166     232.703 258.195 110.732  1.00  0.00           H  
ATOM   2433  HB  VAL A 166     234.524 260.309 109.628  1.00  0.00           H  
ATOM   2434 1HG1 VAL A 166     235.920 259.687 111.581  1.00  0.00           H  
ATOM   2435 2HG1 VAL A 166     234.343 260.338 112.087  1.00  0.00           H  
ATOM   2436 3HG1 VAL A 166     234.640 258.584 112.138  1.00  0.00           H  
ATOM   2437 1HG2 VAL A 166     236.123 258.363 109.402  1.00  0.00           H  
ATOM   2438 2HG2 VAL A 166     234.846 257.255 109.959  1.00  0.00           H  
ATOM   2439 3HG2 VAL A 166     234.671 258.107 108.406  1.00  0.00           H  
ATOM   2440  N   TYR A 167     231.252 259.959 111.764  1.00  0.00           N  
ATOM   2441  CA  TYR A 167     230.371 260.982 112.351  1.00  0.00           C  
ATOM   2442  C   TYR A 167     231.028 261.680 113.521  1.00  0.00           C  
ATOM   2443  O   TYR A 167     231.838 261.072 114.223  1.00  0.00           O  
ATOM   2444  CB  TYR A 167     229.044 260.363 112.796  1.00  0.00           C  
ATOM   2445  CG  TYR A 167     228.169 259.907 111.650  1.00  0.00           C  
ATOM   2446  CD1 TYR A 167     227.923 258.555 111.460  1.00  0.00           C  
ATOM   2447  CD2 TYR A 167     227.611 260.840 110.789  1.00  0.00           C  
ATOM   2448  CE1 TYR A 167     227.124 258.138 110.413  1.00  0.00           C  
ATOM   2449  CE2 TYR A 167     226.812 260.423 109.742  1.00  0.00           C  
ATOM   2450  CZ  TYR A 167     226.568 259.078 109.553  1.00  0.00           C  
ATOM   2451  OH  TYR A 167     225.772 258.663 108.511  1.00  0.00           O  
ATOM   2452  H   TYR A 167     231.176 259.003 112.082  1.00  0.00           H  
ATOM   2453  HA  TYR A 167     230.164 261.737 111.592  1.00  0.00           H  
ATOM   2454 1HB  TYR A 167     229.240 259.503 113.438  1.00  0.00           H  
ATOM   2455 2HB  TYR A 167     228.483 261.089 113.384  1.00  0.00           H  
ATOM   2456  HD1 TYR A 167     228.362 257.821 112.137  1.00  0.00           H  
ATOM   2457  HD2 TYR A 167     227.805 261.902 110.937  1.00  0.00           H  
ATOM   2458  HE1 TYR A 167     226.931 257.076 110.264  1.00  0.00           H  
ATOM   2459  HE2 TYR A 167     226.374 261.157 109.064  1.00  0.00           H  
ATOM   2460  HH  TYR A 167     225.705 257.705 108.522  1.00  0.00           H  
ATOM   2461  N   VAL A 168     230.647 262.951 113.744  1.00  0.00           N  
ATOM   2462  CA  VAL A 168     231.112 263.700 114.921  1.00  0.00           C  
ATOM   2463  C   VAL A 168     229.903 264.390 115.476  1.00  0.00           C  
ATOM   2464  O   VAL A 168     229.299 265.192 114.763  1.00  0.00           O  
ATOM   2465  CB  VAL A 168     232.194 264.782 114.545  1.00  0.00           C  
ATOM   2466  CG1 VAL A 168     232.591 265.605 115.813  1.00  0.00           C  
ATOM   2467  CG2 VAL A 168     233.432 264.054 113.918  1.00  0.00           C  
ATOM   2468  H   VAL A 168     230.026 263.402 113.087  1.00  0.00           H  
ATOM   2469  HA  VAL A 168     231.547 262.995 115.630  1.00  0.00           H  
ATOM   2470  HB  VAL A 168     231.763 265.478 113.825  1.00  0.00           H  
ATOM   2471 1HG1 VAL A 168     233.339 266.351 115.543  1.00  0.00           H  
ATOM   2472 2HG1 VAL A 168     231.709 266.105 116.213  1.00  0.00           H  
ATOM   2473 3HG1 VAL A 168     233.003 264.935 116.567  1.00  0.00           H  
ATOM   2474 1HG2 VAL A 168     234.190 264.790 113.651  1.00  0.00           H  
ATOM   2475 2HG2 VAL A 168     233.846 263.352 114.642  1.00  0.00           H  
ATOM   2476 3HG2 VAL A 168     233.122 263.513 113.024  1.00  0.00           H  
ATOM   2477  N   LEU A 169     229.511 264.062 116.715  1.00  0.00           N  
ATOM   2478  CA  LEU A 169     228.402 264.794 117.327  1.00  0.00           C  
ATOM   2479  C   LEU A 169     228.872 266.188 117.788  1.00  0.00           C  
ATOM   2480  O   LEU A 169     229.929 266.295 118.424  1.00  0.00           O  
ATOM   2481  CB  LEU A 169     227.837 264.007 118.516  1.00  0.00           C  
ATOM   2482  CG  LEU A 169     226.772 264.733 119.349  1.00  0.00           C  
ATOM   2483  CD1 LEU A 169     225.528 264.954 118.500  1.00  0.00           C  
ATOM   2484  CD2 LEU A 169     226.450 263.911 120.588  1.00  0.00           C  
ATOM   2485  H   LEU A 169     229.961 263.323 117.237  1.00  0.00           H  
ATOM   2486  HA  LEU A 169     227.616 264.916 116.583  1.00  0.00           H  
ATOM   2487 1HB  LEU A 169     227.395 263.085 118.144  1.00  0.00           H  
ATOM   2488 2HB  LEU A 169     228.659 263.748 119.183  1.00  0.00           H  
ATOM   2489  HG  LEU A 169     227.149 265.711 119.649  1.00  0.00           H  
ATOM   2490 1HD1 LEU A 169     224.771 265.470 119.091  1.00  0.00           H  
ATOM   2491 2HD1 LEU A 169     225.783 265.561 117.631  1.00  0.00           H  
ATOM   2492 3HD1 LEU A 169     225.137 263.992 118.170  1.00  0.00           H  
ATOM   2493 1HD2 LEU A 169     225.693 264.427 121.180  1.00  0.00           H  
ATOM   2494 2HD2 LEU A 169     226.071 262.934 120.288  1.00  0.00           H  
ATOM   2495 3HD2 LEU A 169     227.353 263.784 121.185  1.00  0.00           H  
ATOM   2496  N   VAL A 170     228.100 267.239 117.448  1.00  0.00           N  
ATOM   2497  CA  VAL A 170     228.413 268.576 117.930  1.00  0.00           C  
ATOM   2498  C   VAL A 170     227.212 268.991 118.801  1.00  0.00           C  
ATOM   2499  O   VAL A 170     226.132 269.260 118.270  1.00  0.00           O  
ATOM   2500  CB  VAL A 170     228.623 269.545 116.770  1.00  0.00           C  
ATOM   2501  CG1 VAL A 170     228.951 270.950 117.322  1.00  0.00           C  
ATOM   2502  CG2 VAL A 170     229.804 269.035 115.868  1.00  0.00           C  
ATOM   2503  H   VAL A 170     227.294 267.106 116.853  1.00  0.00           H  
ATOM   2504  HA  VAL A 170     229.340 268.529 118.503  1.00  0.00           H  
ATOM   2505  HB  VAL A 170     227.707 269.597 116.182  1.00  0.00           H  
ATOM   2506 1HG1 VAL A 170     229.100 271.641 116.492  1.00  0.00           H  
ATOM   2507 2HG1 VAL A 170     228.125 271.300 117.941  1.00  0.00           H  
ATOM   2508 3HG1 VAL A 170     229.860 270.902 117.922  1.00  0.00           H  
ATOM   2509 1HG2 VAL A 170     229.954 269.726 115.039  1.00  0.00           H  
ATOM   2510 2HG2 VAL A 170     230.716 268.977 116.462  1.00  0.00           H  
ATOM   2511 3HG2 VAL A 170     229.562 268.047 115.476  1.00  0.00           H  
ATOM   2512  N   TYR A 171     227.375 268.956 120.122  1.00  0.00           N  
ATOM   2513  CA  TYR A 171     226.283 269.344 121.009  1.00  0.00           C  
ATOM   2514  C   TYR A 171     226.319 270.862 121.146  1.00  0.00           C  
ATOM   2515  O   TYR A 171     227.300 271.409 121.657  1.00  0.00           O  
ATOM   2516  CB  TYR A 171     226.399 268.662 122.374  1.00  0.00           C  
ATOM   2517  CG  TYR A 171     225.163 268.804 123.234  1.00  0.00           C  
ATOM   2518  CD1 TYR A 171     224.206 267.800 123.243  1.00  0.00           C  
ATOM   2519  CD2 TYR A 171     224.987 269.936 124.015  1.00  0.00           C  
ATOM   2520  CE1 TYR A 171     223.077 267.929 124.029  1.00  0.00           C  
ATOM   2521  CE2 TYR A 171     223.858 270.065 124.800  1.00  0.00           C  
ATOM   2522  CZ  TYR A 171     222.906 269.067 124.809  1.00  0.00           C  
ATOM   2523  OH  TYR A 171     221.781 269.196 125.591  1.00  0.00           O  
ATOM   2524  H   TYR A 171     228.254 268.661 120.523  1.00  0.00           H  
ATOM   2525  HA  TYR A 171     225.341 269.035 120.554  1.00  0.00           H  
ATOM   2526 1HB  TYR A 171     226.597 267.598 122.234  1.00  0.00           H  
ATOM   2527 2HB  TYR A 171     227.243 269.083 122.920  1.00  0.00           H  
ATOM   2528  HD1 TYR A 171     224.344 266.909 122.630  1.00  0.00           H  
ATOM   2529  HD2 TYR A 171     225.739 270.726 124.007  1.00  0.00           H  
ATOM   2530  HE1 TYR A 171     222.325 267.140 124.035  1.00  0.00           H  
ATOM   2531  HE2 TYR A 171     223.720 270.957 125.413  1.00  0.00           H  
ATOM   2532  HH  TYR A 171     221.815 270.031 126.064  1.00  0.00           H  
ATOM   2533  N   GLY A 172     225.276 271.527 120.676  1.00  0.00           N  
ATOM   2534  CA  GLY A 172     225.270 273.014 120.653  1.00  0.00           C  
ATOM   2535  C   GLY A 172     225.728 273.456 119.295  1.00  0.00           C  
ATOM   2536  O   GLY A 172     226.701 274.224 119.173  1.00  0.00           O  
ATOM   2537  H   GLY A 172     224.471 271.026 120.327  1.00  0.00           H  
ATOM   2538 1HA  GLY A 172     224.266 273.377 120.872  1.00  0.00           H  
ATOM   2539 2HA  GLY A 172     225.926 273.392 121.436  1.00  0.00           H  
ATOM   2540  N   GLY A 173     225.003 272.993 118.267  1.00  0.00           N  
ATOM   2541  CA  GLY A 173     225.289 273.303 116.868  1.00  0.00           C  
ATOM   2542  C   GLY A 173     225.119 274.741 116.406  1.00  0.00           C  
ATOM   2543  O   GLY A 173     225.554 275.076 115.307  1.00  0.00           O  
ATOM   2544  H   GLY A 173     224.218 272.397 118.488  1.00  0.00           H  
ATOM   2545 1HA  GLY A 173     226.320 273.032 116.639  1.00  0.00           H  
ATOM   2546 2HA  GLY A 173     224.648 272.702 116.224  1.00  0.00           H  
ATOM   2547  N   SER A 174     224.467 275.585 117.198  1.00  0.00           N  
ATOM   2548  CA  SER A 174     224.318 276.981 116.789  1.00  0.00           C  
ATOM   2549  C   SER A 174     225.289 277.920 117.552  1.00  0.00           C  
ATOM   2550  O   SER A 174     225.203 279.154 117.375  1.00  0.00           O  
ATOM   2551  CB  SER A 174     222.886 277.425 117.013  1.00  0.00           C  
ATOM   2552  OG  SER A 174     222.558 277.393 118.375  1.00  0.00           O  
ATOM   2553  H   SER A 174     224.071 275.285 118.077  1.00  0.00           H  
ATOM   2554  HA  SER A 174     224.553 277.057 115.726  1.00  0.00           H  
ATOM   2555 1HB  SER A 174     222.753 278.435 116.628  1.00  0.00           H  
ATOM   2556 2HB  SER A 174     222.212 276.773 116.459  1.00  0.00           H  
ATOM   2557  HG  SER A 174     223.393 277.407 118.849  1.00  0.00           H  
ATOM   2558  N   THR A 175     226.139 277.355 118.413  1.00  0.00           N  
ATOM   2559  CA  THR A 175     227.147 278.164 119.128  1.00  0.00           C  
ATOM   2560  C   THR A 175     228.124 278.740 118.114  1.00  0.00           C  
ATOM   2561  O   THR A 175     228.396 278.131 117.037  1.00  0.00           O  
ATOM   2562  CB  THR A 175     227.910 277.339 120.181  1.00  0.00           C  
ATOM   2563  OG1 THR A 175     228.578 276.244 119.542  1.00  0.00           O  
ATOM   2564  CG2 THR A 175     226.952 276.800 121.233  1.00  0.00           C  
ATOM   2565  H   THR A 175     226.097 276.360 118.582  1.00  0.00           H  
ATOM   2566  HA  THR A 175     226.635 278.976 119.645  1.00  0.00           H  
ATOM   2567  HB  THR A 175     228.656 277.969 120.666  1.00  0.00           H  
ATOM   2568  HG1 THR A 175     227.949 275.535 119.383  1.00  0.00           H  
ATOM   2569 1HG2 THR A 175     227.508 276.221 121.969  1.00  0.00           H  
ATOM   2570 2HG2 THR A 175     226.451 277.632 121.729  1.00  0.00           H  
ATOM   2571 3HG2 THR A 175     226.209 276.162 120.755  1.00  0.00           H  
ATOM   2572  N   ALA A 176     228.653 279.920 118.430  1.00  0.00           N  
ATOM   2573  CA  ALA A 176     229.696 280.537 117.591  1.00  0.00           C  
ATOM   2574  C   ALA A 176     230.837 279.508 117.302  1.00  0.00           C  
ATOM   2575  O   ALA A 176     231.343 279.391 116.164  1.00  0.00           O  
ATOM   2576  CB  ALA A 176     230.245 281.776 118.311  1.00  0.00           C  
ATOM   2577  H   ALA A 176     228.337 280.404 119.258  1.00  0.00           H  
ATOM   2578  HA  ALA A 176     229.243 280.820 116.641  1.00  0.00           H  
ATOM   2579 1HB  ALA A 176     231.018 282.240 117.698  1.00  0.00           H  
ATOM   2580 2HB  ALA A 176     229.437 282.488 118.477  1.00  0.00           H  
ATOM   2581 3HB  ALA A 176     230.670 281.481 119.269  1.00  0.00           H  
ATOM   2582  N   THR A 177     231.226 278.748 118.304  1.00  0.00           N  
ATOM   2583  CA  THR A 177     232.342 277.789 118.100  1.00  0.00           C  
ATOM   2584  C   THR A 177     231.876 276.704 117.095  1.00  0.00           C  
ATOM   2585  O   THR A 177     232.588 276.378 116.126  1.00  0.00           O  
ATOM   2586  CB  THR A 177     232.789 277.137 119.422  1.00  0.00           C  
ATOM   2587  OG1 THR A 177     233.260 278.149 120.321  1.00  0.00           O  
ATOM   2588  CG2 THR A 177     233.901 276.130 119.171  1.00  0.00           C  
ATOM   2589  H   THR A 177     230.783 278.802 119.210  1.00  0.00           H  
ATOM   2590  HA  THR A 177     233.193 278.331 117.688  1.00  0.00           H  
ATOM   2591  HB  THR A 177     231.942 276.628 119.881  1.00  0.00           H  
ATOM   2592  HG1 THR A 177     234.003 278.609 119.924  1.00  0.00           H  
ATOM   2593 1HG2 THR A 177     234.204 275.680 120.116  1.00  0.00           H  
ATOM   2594 2HG2 THR A 177     233.543 275.353 118.496  1.00  0.00           H  
ATOM   2595 3HG2 THR A 177     234.754 276.636 118.720  1.00  0.00           H  
ATOM   2596  N   ALA A 178     230.689 276.156 117.293  1.00  0.00           N  
ATOM   2597  CA  ALA A 178     230.274 275.003 116.441  1.00  0.00           C  
ATOM   2598  C   ALA A 178     230.113 275.379 114.998  1.00  0.00           C  
ATOM   2599  O   ALA A 178     230.327 274.556 114.146  1.00  0.00           O  
ATOM   2600  CB  ALA A 178     228.958 274.398 116.923  1.00  0.00           C  
ATOM   2601  H   ALA A 178     230.057 276.495 118.004  1.00  0.00           H  
ATOM   2602  HA  ALA A 178     231.055 274.244 116.494  1.00  0.00           H  
ATOM   2603 1HB  ALA A 178     228.685 273.561 116.280  1.00  0.00           H  
ATOM   2604 2HB  ALA A 178     229.073 274.046 117.948  1.00  0.00           H  
ATOM   2605 3HB  ALA A 178     228.175 275.154 116.885  1.00  0.00           H  
ATOM   2606  N   THR A 179     229.652 276.588 114.685  1.00  0.00           N  
ATOM   2607  CA  THR A 179     229.430 276.889 113.274  1.00  0.00           C  
ATOM   2608  C   THR A 179     230.749 276.956 112.474  1.00  0.00           C  
ATOM   2609  O   THR A 179     230.809 276.508 111.327  1.00  0.00           O  
ATOM   2610  CB  THR A 179     228.664 278.216 113.120  1.00  0.00           C  
ATOM   2611  OG1 THR A 179     229.325 279.243 113.871  1.00  0.00           O  
ATOM   2612  CG2 THR A 179     227.235 278.068 113.620  1.00  0.00           C  
ATOM   2613  H   THR A 179     229.452 277.297 115.377  1.00  0.00           H  
ATOM   2614  HA  THR A 179     228.831 276.088 112.839  1.00  0.00           H  
ATOM   2615  HB  THR A 179     228.647 278.506 112.070  1.00  0.00           H  
ATOM   2616  HG1 THR A 179     228.711 279.962 114.037  1.00  0.00           H  
ATOM   2617 1HG2 THR A 179     226.708 279.015 113.503  1.00  0.00           H  
ATOM   2618 2HG2 THR A 179     226.726 277.295 113.043  1.00  0.00           H  
ATOM   2619 3HG2 THR A 179     227.245 277.786 114.672  1.00  0.00           H  
ATOM   2620  N   VAL A 180     231.813 277.460 113.101  1.00  0.00           N  
ATOM   2621  CA  VAL A 180     233.159 277.457 112.483  1.00  0.00           C  
ATOM   2622  C   VAL A 180     233.724 276.032 112.489  1.00  0.00           C  
ATOM   2623  O   VAL A 180     234.255 275.559 111.475  1.00  0.00           O  
ATOM   2624  CB  VAL A 180     234.116 278.394 113.243  1.00  0.00           C  
ATOM   2625  CG1 VAL A 180     235.551 278.170 112.791  1.00  0.00           C  
ATOM   2626  CG2 VAL A 180     233.702 279.842 113.028  1.00  0.00           C  
ATOM   2627  H   VAL A 180     231.696 277.855 114.023  1.00  0.00           H  
ATOM   2628  HA  VAL A 180     233.069 277.815 111.457  1.00  0.00           H  
ATOM   2629  HB  VAL A 180     234.073 278.157 114.307  1.00  0.00           H  
ATOM   2630 1HG1 VAL A 180     236.214 278.841 113.339  1.00  0.00           H  
ATOM   2631 2HG1 VAL A 180     235.838 277.137 112.988  1.00  0.00           H  
ATOM   2632 3HG1 VAL A 180     235.633 278.374 111.724  1.00  0.00           H  
ATOM   2633 1HG2 VAL A 180     234.383 280.499 113.569  1.00  0.00           H  
ATOM   2634 2HG2 VAL A 180     233.740 280.077 111.964  1.00  0.00           H  
ATOM   2635 3HG2 VAL A 180     232.687 279.989 113.397  1.00  0.00           H  
ATOM   2636  N   THR A 181     233.617 275.351 113.630  1.00  0.00           N  
ATOM   2637  CA  THR A 181     234.139 273.979 113.719  1.00  0.00           C  
ATOM   2638  C   THR A 181     233.498 273.018 112.691  1.00  0.00           C  
ATOM   2639  O   THR A 181     234.186 272.206 112.075  1.00  0.00           O  
ATOM   2640  CB  THR A 181     233.933 273.417 115.138  1.00  0.00           C  
ATOM   2641  OG1 THR A 181     234.536 274.297 116.095  1.00  0.00           O  
ATOM   2642  CG2 THR A 181     234.557 272.036 115.261  1.00  0.00           C  
ATOM   2643  H   THR A 181     233.180 275.765 114.441  1.00  0.00           H  
ATOM   2644  HA  THR A 181     235.208 274.001 113.504  1.00  0.00           H  
ATOM   2645  HB  THR A 181     232.866 273.348 115.350  1.00  0.00           H  
ATOM   2646  HG1 THR A 181     233.951 275.040 116.260  1.00  0.00           H  
ATOM   2647 1HG2 THR A 181     234.402 271.654 116.270  1.00  0.00           H  
ATOM   2648 2HG2 THR A 181     234.093 271.361 114.542  1.00  0.00           H  
ATOM   2649 3HG2 THR A 181     235.626 272.100 115.059  1.00  0.00           H  
ATOM   2650  N   MET A 182     232.168 273.057 112.544  1.00  0.00           N  
ATOM   2651  CA  MET A 182     231.516 272.153 111.598  1.00  0.00           C  
ATOM   2652  C   MET A 182     231.989 272.325 110.140  1.00  0.00           C  
ATOM   2653  O   MET A 182     232.105 271.344 109.398  1.00  0.00           O  
ATOM   2654  CB  MET A 182     230.003 272.345 111.682  1.00  0.00           C  
ATOM   2655  CG  MET A 182     229.373 271.829 112.967  1.00  0.00           C  
ATOM   2656  SD  MET A 182     227.570 271.863 112.920  1.00  0.00           S  
ATOM   2657  CE  MET A 182     227.260 273.617 113.099  1.00  0.00           C  
ATOM   2658  H   MET A 182     231.603 273.702 113.077  1.00  0.00           H  
ATOM   2659  HA  MET A 182     231.764 271.128 111.872  1.00  0.00           H  
ATOM   2660 1HB  MET A 182     229.766 273.405 111.596  1.00  0.00           H  
ATOM   2661 2HB  MET A 182     229.524 271.834 110.846  1.00  0.00           H  
ATOM   2662 1HG  MET A 182     229.694 270.803 113.143  1.00  0.00           H  
ATOM   2663 2HG  MET A 182     229.707 272.438 113.807  1.00  0.00           H  
ATOM   2664 1HE  MET A 182     226.185 273.799 113.088  1.00  0.00           H  
ATOM   2665 2HE  MET A 182     227.678 273.966 114.044  1.00  0.00           H  
ATOM   2666 3HE  MET A 182     227.727 274.155 112.274  1.00  0.00           H  
ATOM   2667  N   GLN A 183     232.250 273.559 109.719  1.00  0.00           N  
ATOM   2668  CA  GLN A 183     232.842 273.811 108.398  1.00  0.00           C  
ATOM   2669  C   GLN A 183     234.219 273.183 108.287  1.00  0.00           C  
ATOM   2670  O   GLN A 183     234.532 272.525 107.282  1.00  0.00           O  
ATOM   2671  CB  GLN A 183     232.936 275.314 108.123  1.00  0.00           C  
ATOM   2672  CG  GLN A 183     231.594 275.993 107.906  1.00  0.00           C  
ATOM   2673  CD  GLN A 183     231.727 277.492 107.722  1.00  0.00           C  
ATOM   2674  OE1 GLN A 183     231.832 277.987 106.596  1.00  0.00           O  
ATOM   2675  NE2 GLN A 183     231.723 278.226 108.829  1.00  0.00           N  
ATOM   2676  H   GLN A 183     232.037 274.342 110.320  1.00  0.00           H  
ATOM   2677  HA  GLN A 183     232.201 273.360 107.640  1.00  0.00           H  
ATOM   2678 1HB  GLN A 183     233.431 275.807 108.960  1.00  0.00           H  
ATOM   2679 2HB  GLN A 183     233.546 275.484 107.236  1.00  0.00           H  
ATOM   2680 1HG  GLN A 183     231.130 275.578 107.011  1.00  0.00           H  
ATOM   2681 2HG  GLN A 183     230.962 275.809 108.775  1.00  0.00           H  
ATOM   2682 1HE2 GLN A 183     231.807 279.222 108.770  1.00  0.00           H  
ATOM   2683 2HE2 GLN A 183     231.635 277.784 109.722  1.00  0.00           H  
ATOM   2684  N   MET A 184     235.034 273.337 109.325  1.00  0.00           N  
ATOM   2685  CA  MET A 184     236.350 272.678 109.362  1.00  0.00           C  
ATOM   2686  C   MET A 184     236.286 271.148 109.386  1.00  0.00           C  
ATOM   2687  O   MET A 184     237.069 270.453 108.714  1.00  0.00           O  
ATOM   2688  CB  MET A 184     237.134 273.176 110.575  1.00  0.00           C  
ATOM   2689  CG  MET A 184     237.572 274.631 110.487  1.00  0.00           C  
ATOM   2690  SD  MET A 184     238.455 275.182 111.960  1.00  0.00           S  
ATOM   2691  CE  MET A 184     238.726 276.907 111.568  1.00  0.00           C  
ATOM   2692  H   MET A 184     234.751 273.914 110.104  1.00  0.00           H  
ATOM   2693  HA  MET A 184     236.893 272.939 108.454  1.00  0.00           H  
ATOM   2694 1HB  MET A 184     236.526 273.064 111.471  1.00  0.00           H  
ATOM   2695 2HB  MET A 184     238.028 272.565 110.706  1.00  0.00           H  
ATOM   2696 1HG  MET A 184     238.225 274.763 109.624  1.00  0.00           H  
ATOM   2697 2HG  MET A 184     236.697 275.267 110.352  1.00  0.00           H  
ATOM   2698 1HE  MET A 184     239.263 277.387 112.386  1.00  0.00           H  
ATOM   2699 2HE  MET A 184     239.313 276.985 110.652  1.00  0.00           H  
ATOM   2700 3HE  MET A 184     237.765 277.403 111.425  1.00  0.00           H  
ATOM   2701  N   LEU A 185     235.347 270.613 110.147  1.00  0.00           N  
ATOM   2702  CA  LEU A 185     235.157 269.160 110.156  1.00  0.00           C  
ATOM   2703  C   LEU A 185     234.783 268.667 108.747  1.00  0.00           C  
ATOM   2704  O   LEU A 185     235.360 267.677 108.292  1.00  0.00           O  
ATOM   2705  CB  LEU A 185     234.064 268.770 111.159  1.00  0.00           C  
ATOM   2706  CG  LEU A 185     234.424 268.950 112.639  1.00  0.00           C  
ATOM   2707  CD1 LEU A 185     233.186 268.718 113.495  1.00  0.00           C  
ATOM   2708  CD2 LEU A 185     235.536 267.982 113.013  1.00  0.00           C  
ATOM   2709  H   LEU A 185     234.754 271.190 110.726  1.00  0.00           H  
ATOM   2710  HA  LEU A 185     236.092 268.691 110.459  1.00  0.00           H  
ATOM   2711 1HB  LEU A 185     233.178 269.370 110.958  1.00  0.00           H  
ATOM   2712 2HB  LEU A 185     233.810 267.721 111.005  1.00  0.00           H  
ATOM   2713  HG  LEU A 185     234.760 269.973 112.810  1.00  0.00           H  
ATOM   2714 1HD1 LEU A 185     233.441 268.847 114.547  1.00  0.00           H  
ATOM   2715 2HD1 LEU A 185     232.413 269.437 113.220  1.00  0.00           H  
ATOM   2716 3HD1 LEU A 185     232.816 267.707 113.333  1.00  0.00           H  
ATOM   2717 1HD2 LEU A 185     235.792 268.111 114.065  1.00  0.00           H  
ATOM   2718 2HD2 LEU A 185     235.200 266.959 112.844  1.00  0.00           H  
ATOM   2719 3HD2 LEU A 185     236.414 268.182 112.398  1.00  0.00           H  
ATOM   2720  N   ARG A 186     233.843 269.335 108.080  1.00  0.00           N  
ATOM   2721  CA  ARG A 186     233.478 269.015 106.684  1.00  0.00           C  
ATOM   2722  C   ARG A 186     234.675 269.070 105.723  1.00  0.00           C  
ATOM   2723  O   ARG A 186     234.882 268.175 104.890  1.00  0.00           O  
ATOM   2724  CB  ARG A 186     232.383 269.966 106.210  1.00  0.00           C  
ATOM   2725  CG  ARG A 186     231.008 269.547 106.683  1.00  0.00           C  
ATOM   2726  CD  ARG A 186     230.469 268.309 105.905  1.00  0.00           C  
ATOM   2727  NE  ARG A 186     229.045 268.176 106.193  1.00  0.00           N  
ATOM   2728  CZ  ARG A 186     228.223 267.306 105.608  1.00  0.00           C  
ATOM   2729  NH1 ARG A 186     228.667 266.469 104.682  1.00  0.00           N  
ATOM   2730  NH2 ARG A 186     226.947 267.292 105.947  1.00  0.00           N  
ATOM   2731  H   ARG A 186     233.365 270.089 108.553  1.00  0.00           H  
ATOM   2732  HA  ARG A 186     233.081 268.000 106.654  1.00  0.00           H  
ATOM   2733 1HB  ARG A 186     232.591 270.971 106.576  1.00  0.00           H  
ATOM   2734 2HB  ARG A 186     232.384 270.008 105.121  1.00  0.00           H  
ATOM   2735 1HG  ARG A 186     231.050 269.289 107.741  1.00  0.00           H  
ATOM   2736 2HG  ARG A 186     230.307 270.369 106.538  1.00  0.00           H  
ATOM   2737 1HD  ARG A 186     230.623 268.456 104.836  1.00  0.00           H  
ATOM   2738 2HD  ARG A 186     231.002 267.416 106.229  1.00  0.00           H  
ATOM   2739  HE  ARG A 186     228.647 268.791 106.891  1.00  0.00           H  
ATOM   2740 1HH1 ARG A 186     229.640 266.485 104.411  1.00  0.00           H  
ATOM   2741 2HH1 ARG A 186     228.033 265.815 104.247  1.00  0.00           H  
ATOM   2742 1HH2 ARG A 186     226.602 267.937 106.644  1.00  0.00           H  
ATOM   2743 2HH2 ARG A 186     226.316 266.637 105.510  1.00  0.00           H  
ATOM   2744  N   LEU A 187     235.513 270.086 105.877  1.00  0.00           N  
ATOM   2745  CA  LEU A 187     236.689 270.208 105.037  1.00  0.00           C  
ATOM   2746  C   LEU A 187     237.675 269.059 105.228  1.00  0.00           C  
ATOM   2747  O   LEU A 187     238.432 268.727 104.307  1.00  0.00           O  
ATOM   2748  CB  LEU A 187     237.353 271.580 105.260  1.00  0.00           C  
ATOM   2749  CG  LEU A 187     236.572 272.828 104.806  1.00  0.00           C  
ATOM   2750  CD1 LEU A 187     237.175 274.074 105.359  1.00  0.00           C  
ATOM   2751  CD2 LEU A 187     236.583 272.888 103.310  1.00  0.00           C  
ATOM   2752  H   LEU A 187     235.338 270.786 106.584  1.00  0.00           H  
ATOM   2753  HA  LEU A 187     236.372 270.193 103.995  1.00  0.00           H  
ATOM   2754 1HB  LEU A 187     237.550 271.702 106.324  1.00  0.00           H  
ATOM   2755 2HB  LEU A 187     238.306 271.595 104.731  1.00  0.00           H  
ATOM   2756  HG  LEU A 187     235.544 272.765 105.165  1.00  0.00           H  
ATOM   2757 1HD1 LEU A 187     236.601 274.937 105.021  1.00  0.00           H  
ATOM   2758 2HD1 LEU A 187     237.160 274.033 106.448  1.00  0.00           H  
ATOM   2759 3HD1 LEU A 187     238.204 274.165 105.013  1.00  0.00           H  
ATOM   2760 1HD2 LEU A 187     236.032 273.768 102.977  1.00  0.00           H  
ATOM   2761 2HD2 LEU A 187     237.612 272.949 102.956  1.00  0.00           H  
ATOM   2762 3HD2 LEU A 187     236.113 271.991 102.906  1.00  0.00           H  
ATOM   2763  N   SER A 188     237.707 268.464 106.415  1.00  0.00           N  
ATOM   2764  CA  SER A 188     238.619 267.337 106.701  1.00  0.00           C  
ATOM   2765  C   SER A 188     238.005 265.965 106.414  1.00  0.00           C  
ATOM   2766  O   SER A 188     238.617 264.935 106.702  1.00  0.00           O  
ATOM   2767  CB  SER A 188     239.056 267.390 108.152  1.00  0.00           C  
ATOM   2768  OG  SER A 188     239.795 268.551 108.412  1.00  0.00           O  
ATOM   2769  H   SER A 188     237.089 268.793 107.143  1.00  0.00           H  
ATOM   2770  HA  SER A 188     239.498 267.432 106.061  1.00  0.00           H  
ATOM   2771 1HB  SER A 188     238.178 267.361 108.797  1.00  0.00           H  
ATOM   2772 2HB  SER A 188     239.659 266.513 108.382  1.00  0.00           H  
ATOM   2773  HG  SER A 188     240.510 268.285 108.995  1.00  0.00           H  
ATOM   2774  N   GLY A 189     236.789 265.975 105.893  1.00  0.00           N  
ATOM   2775  CA  GLY A 189     236.086 264.765 105.500  1.00  0.00           C  
ATOM   2776  C   GLY A 189     235.207 264.118 106.546  1.00  0.00           C  
ATOM   2777  O   GLY A 189     234.850 262.925 106.378  1.00  0.00           O  
ATOM   2778  H   GLY A 189     236.337 266.869 105.767  1.00  0.00           H  
ATOM   2779 1HA  GLY A 189     235.448 264.977 104.641  1.00  0.00           H  
ATOM   2780 2HA  GLY A 189     236.807 264.011 105.186  1.00  0.00           H  
ATOM   2781  N   TYR A 190     234.871 264.849 107.638  1.00  0.00           N  
ATOM   2782  CA  TYR A 190     234.008 264.290 108.695  1.00  0.00           C  
ATOM   2783  C   TYR A 190     232.559 264.747 108.491  1.00  0.00           C  
ATOM   2784  O   TYR A 190     232.293 265.707 107.757  1.00  0.00           O  
ATOM   2785  CB  TYR A 190     234.556 264.663 110.112  1.00  0.00           C  
ATOM   2786  CG  TYR A 190     235.943 264.093 110.267  1.00  0.00           C  
ATOM   2787  CD1 TYR A 190     237.069 264.877 110.005  1.00  0.00           C  
ATOM   2788  CD2 TYR A 190     236.124 262.741 110.548  1.00  0.00           C  
ATOM   2789  CE1 TYR A 190     238.351 264.333 110.085  1.00  0.00           C  
ATOM   2790  CE2 TYR A 190     237.389 262.187 110.620  1.00  0.00           C  
ATOM   2791  CZ  TYR A 190     238.493 262.992 110.375  1.00  0.00           C  
ATOM   2792  OH  TYR A 190     239.742 262.460 110.464  1.00  0.00           O  
ATOM   2793  H   TYR A 190     235.216 265.794 107.733  1.00  0.00           H  
ATOM   2794  HA  TYR A 190     234.037 263.202 108.626  1.00  0.00           H  
ATOM   2795 1HB  TYR A 190     234.571 265.748 110.223  1.00  0.00           H  
ATOM   2796 2HB  TYR A 190     233.889 264.265 110.876  1.00  0.00           H  
ATOM   2797  HD1 TYR A 190     236.951 265.927 109.734  1.00  0.00           H  
ATOM   2798  HD2 TYR A 190     235.259 262.099 110.715  1.00  0.00           H  
ATOM   2799  HE1 TYR A 190     239.221 264.956 109.878  1.00  0.00           H  
ATOM   2800  HE2 TYR A 190     237.509 261.132 110.866  1.00  0.00           H  
ATOM   2801  HH  TYR A 190     239.677 261.532 110.702  1.00  0.00           H  
ATOM   2802  N   ILE A 191     231.613 264.068 109.124  1.00  0.00           N  
ATOM   2803  CA  ILE A 191     230.213 264.409 108.936  1.00  0.00           C  
ATOM   2804  C   ILE A 191     229.640 264.805 110.297  1.00  0.00           C  
ATOM   2805  O   ILE A 191     229.387 263.936 111.124  1.00  0.00           O  
ATOM   2806  CB  ILE A 191     229.417 263.235 108.337  1.00  0.00           C  
ATOM   2807  CG1 ILE A 191     230.025 262.806 106.999  1.00  0.00           C  
ATOM   2808  CG2 ILE A 191     227.955 263.618 108.163  1.00  0.00           C  
ATOM   2809  CD1 ILE A 191     231.068 261.719 107.123  1.00  0.00           C  
ATOM   2810  H   ILE A 191     231.855 263.307 109.743  1.00  0.00           H  
ATOM   2811  HA  ILE A 191     230.151 265.247 108.243  1.00  0.00           H  
ATOM   2812  HB  ILE A 191     229.481 262.375 109.003  1.00  0.00           H  
ATOM   2813 1HG1 ILE A 191     229.235 262.448 106.339  1.00  0.00           H  
ATOM   2814 2HG1 ILE A 191     230.487 263.667 106.516  1.00  0.00           H  
ATOM   2815 1HG2 ILE A 191     227.407 262.777 107.738  1.00  0.00           H  
ATOM   2816 2HG2 ILE A 191     227.529 263.876 109.131  1.00  0.00           H  
ATOM   2817 3HG2 ILE A 191     227.881 264.475 107.494  1.00  0.00           H  
ATOM   2818 1HD1 ILE A 191     231.452 261.468 106.134  1.00  0.00           H  
ATOM   2819 2HD1 ILE A 191     231.886 262.070 107.752  1.00  0.00           H  
ATOM   2820 3HD1 ILE A 191     230.619 260.834 107.572  1.00  0.00           H  
ATOM   2821  N   PRO A 192     229.464 266.120 110.531  1.00  0.00           N  
ATOM   2822  CA  PRO A 192     228.926 266.592 111.813  1.00  0.00           C  
ATOM   2823  C   PRO A 192     227.434 266.321 111.929  1.00  0.00           C  
ATOM   2824  O   PRO A 192     226.725 266.528 110.946  1.00  0.00           O  
ATOM   2825  CB  PRO A 192     229.171 268.120 111.765  1.00  0.00           C  
ATOM   2826  CG  PRO A 192     230.111 268.352 110.587  1.00  0.00           C  
ATOM   2827  CD  PRO A 192     229.810 267.237 109.628  1.00  0.00           C  
ATOM   2828  HA  PRO A 192     229.469 266.103 112.635  1.00  0.00           H  
ATOM   2829 1HB  PRO A 192     228.215 268.651 111.642  1.00  0.00           H  
ATOM   2830 2HB  PRO A 192     229.608 268.461 112.715  1.00  0.00           H  
ATOM   2831 1HG  PRO A 192     229.931 269.344 110.147  1.00  0.00           H  
ATOM   2832 2HG  PRO A 192     231.157 268.341 110.928  1.00  0.00           H  
ATOM   2833 1HD  PRO A 192     228.964 267.523 108.986  1.00  0.00           H  
ATOM   2834 2HD  PRO A 192     230.702 267.023 109.021  1.00  0.00           H  
ATOM   2835  N   ILE A 193     226.969 265.837 113.085  1.00  0.00           N  
ATOM   2836  CA  ILE A 193     225.539 265.849 113.373  1.00  0.00           C  
ATOM   2837  C   ILE A 193     225.301 266.742 114.609  1.00  0.00           C  
ATOM   2838  O   ILE A 193     226.064 266.678 115.585  1.00  0.00           O  
ATOM   2839  CB  ILE A 193     225.003 264.428 113.624  1.00  0.00           C  
ATOM   2840  CG1 ILE A 193     225.450 263.484 112.504  1.00  0.00           C  
ATOM   2841  CG2 ILE A 193     223.487 264.443 113.737  1.00  0.00           C  
ATOM   2842  CD1 ILE A 193     224.918 263.859 111.140  1.00  0.00           C  
ATOM   2843  H   ILE A 193     227.606 265.458 113.771  1.00  0.00           H  
ATOM   2844  HA  ILE A 193     225.016 266.262 112.511  1.00  0.00           H  
ATOM   2845  HB  ILE A 193     225.424 264.038 114.550  1.00  0.00           H  
ATOM   2846 1HG1 ILE A 193     226.538 263.468 112.454  1.00  0.00           H  
ATOM   2847 2HG1 ILE A 193     225.120 262.469 112.730  1.00  0.00           H  
ATOM   2848 1HG2 ILE A 193     223.124 263.431 113.914  1.00  0.00           H  
ATOM   2849 2HG2 ILE A 193     223.191 265.084 114.567  1.00  0.00           H  
ATOM   2850 3HG2 ILE A 193     223.056 264.826 112.812  1.00  0.00           H  
ATOM   2851 1HD1 ILE A 193     225.277 263.144 110.400  1.00  0.00           H  
ATOM   2852 2HD1 ILE A 193     223.828 263.846 111.158  1.00  0.00           H  
ATOM   2853 3HD1 ILE A 193     225.265 264.857 110.877  1.00  0.00           H  
ATOM   2854  N   ALA A 194     224.321 267.633 114.543  1.00  0.00           N  
ATOM   2855  CA  ALA A 194     224.273 268.710 115.549  1.00  0.00           C  
ATOM   2856  C   ALA A 194     222.997 268.721 116.368  1.00  0.00           C  
ATOM   2857  O   ALA A 194     222.010 268.191 115.931  1.00  0.00           O  
ATOM   2858  CB  ALA A 194     224.489 270.060 114.900  1.00  0.00           C  
ATOM   2859  H   ALA A 194     223.609 267.596 113.827  1.00  0.00           H  
ATOM   2860  HA  ALA A 194     225.091 268.553 116.252  1.00  0.00           H  
ATOM   2861 1HB  ALA A 194     224.450 270.840 115.661  1.00  0.00           H  
ATOM   2862 2HB  ALA A 194     225.464 270.078 114.412  1.00  0.00           H  
ATOM   2863 3HB  ALA A 194     223.710 270.236 114.160  1.00  0.00           H  
ATOM   2864  N   THR A 195     223.066 269.230 117.606  1.00  0.00           N  
ATOM   2865  CA  THR A 195     221.854 269.439 118.400  1.00  0.00           C  
ATOM   2866  C   THR A 195     221.800 270.905 118.728  1.00  0.00           C  
ATOM   2867  O   THR A 195     222.836 271.521 119.074  1.00  0.00           O  
ATOM   2868  CB  THR A 195     221.836 268.599 119.690  1.00  0.00           C  
ATOM   2869  OG1 THR A 195     222.965 268.944 120.504  1.00  0.00           O  
ATOM   2870  CG2 THR A 195     221.887 267.115 119.362  1.00  0.00           C  
ATOM   2871  H   THR A 195     223.962 269.475 118.002  1.00  0.00           H  
ATOM   2872  HA  THR A 195     220.993 269.141 117.802  1.00  0.00           H  
ATOM   2873  HB  THR A 195     220.925 268.810 120.250  1.00  0.00           H  
ATOM   2874  HG1 THR A 195     222.659 269.274 121.352  1.00  0.00           H  
ATOM   2875 1HG2 THR A 195     221.873 266.537 120.285  1.00  0.00           H  
ATOM   2876 2HG2 THR A 195     221.024 266.847 118.753  1.00  0.00           H  
ATOM   2877 3HG2 THR A 195     222.801 266.896 118.811  1.00  0.00           H  
ATOM   2878  N   CYS A 196     220.619 271.511 118.589  1.00  0.00           N  
ATOM   2879  CA  CYS A 196     220.454 272.907 118.967  1.00  0.00           C  
ATOM   2880  C   CYS A 196     218.940 273.185 118.993  1.00  0.00           C  
ATOM   2881  O   CYS A 196     218.163 272.234 118.925  1.00  0.00           O  
ATOM   2882  CB  CYS A 196     221.157 273.820 117.949  1.00  0.00           C  
ATOM   2883  SG  CYS A 196     220.487 273.834 116.223  1.00  0.00           S  
ATOM   2884  H   CYS A 196     219.827 271.005 118.219  1.00  0.00           H  
ATOM   2885  HA  CYS A 196     220.900 273.054 119.951  1.00  0.00           H  
ATOM   2886 1HB  CYS A 196     221.123 274.851 118.301  1.00  0.00           H  
ATOM   2887 2HB  CYS A 196     222.206 273.536 117.869  1.00  0.00           H  
ATOM   2888  HG  CYS A 196     221.361 274.712 115.742  1.00  0.00           H  
ATOM   2889  N   SER A 197     218.530 274.453 119.071  1.00  0.00           N  
ATOM   2890  CA  SER A 197     217.070 274.742 119.092  1.00  0.00           C  
ATOM   2891  C   SER A 197     216.533 274.808 117.669  1.00  0.00           C  
ATOM   2892  O   SER A 197     217.269 275.214 116.744  1.00  0.00           O  
ATOM   2893  CB  SER A 197     216.786 276.049 119.806  1.00  0.00           C  
ATOM   2894  OG  SER A 197     215.425 276.374 119.737  1.00  0.00           O  
ATOM   2895  H   SER A 197     219.184 275.221 119.116  1.00  0.00           H  
ATOM   2896  HA  SER A 197     216.566 273.939 119.631  1.00  0.00           H  
ATOM   2897 1HB  SER A 197     217.091 275.967 120.849  1.00  0.00           H  
ATOM   2898 2HB  SER A 197     217.377 276.846 119.355  1.00  0.00           H  
ATOM   2899  HG  SER A 197     215.344 277.024 119.034  1.00  0.00           H  
ATOM   2900  N   PRO A 198     215.257 274.388 117.450  1.00  0.00           N  
ATOM   2901  CA  PRO A 198     214.678 274.388 116.088  1.00  0.00           C  
ATOM   2902  C   PRO A 198     214.868 275.658 115.264  1.00  0.00           C  
ATOM   2903  O   PRO A 198     215.040 275.575 114.035  1.00  0.00           O  
ATOM   2904  CB  PRO A 198     213.182 274.114 116.362  1.00  0.00           C  
ATOM   2905  CG  PRO A 198     213.279 273.110 117.544  1.00  0.00           C  
ATOM   2906  CD  PRO A 198     214.320 273.813 118.439  1.00  0.00           C  
ATOM   2907  HA  PRO A 198     215.109 273.556 115.512  1.00  0.00           H  
ATOM   2908 1HB  PRO A 198     212.666 275.054 116.605  1.00  0.00           H  
ATOM   2909 2HB  PRO A 198     212.702 273.708 115.459  1.00  0.00           H  
ATOM   2910 1HG  PRO A 198     212.293 272.979 118.013  1.00  0.00           H  
ATOM   2911 2HG  PRO A 198     213.590 272.121 117.177  1.00  0.00           H  
ATOM   2912 1HD  PRO A 198     213.824 274.592 119.037  1.00  0.00           H  
ATOM   2913 2HD  PRO A 198     214.803 273.071 119.092  1.00  0.00           H  
ATOM   2914  N   HIS A 199     214.836 276.829 115.900  1.00  0.00           N  
ATOM   2915  CA  HIS A 199     214.967 278.070 115.104  1.00  0.00           C  
ATOM   2916  C   HIS A 199     216.364 278.254 114.476  1.00  0.00           C  
ATOM   2917  O   HIS A 199     216.525 279.012 113.514  1.00  0.00           O  
ATOM   2918  CB  HIS A 199     214.645 279.289 115.974  1.00  0.00           C  
ATOM   2919  CG  HIS A 199     215.642 279.530 117.065  1.00  0.00           C  
ATOM   2920  ND1 HIS A 199     215.649 278.806 118.239  1.00  0.00           N  
ATOM   2921  CD2 HIS A 199     216.663 280.413 117.161  1.00  0.00           C  
ATOM   2922  CE1 HIS A 199     216.634 279.234 119.010  1.00  0.00           C  
ATOM   2923  NE2 HIS A 199     217.263 280.209 118.379  1.00  0.00           N  
ATOM   2924  H   HIS A 199     214.726 276.896 116.902  1.00  0.00           H  
ATOM   2925  HA  HIS A 199     214.262 278.046 114.274  1.00  0.00           H  
ATOM   2926 1HB  HIS A 199     214.602 280.182 115.348  1.00  0.00           H  
ATOM   2927 2HB  HIS A 199     213.664 279.162 116.431  1.00  0.00           H  
ATOM   2928  HD2 HIS A 199     216.955 281.150 116.412  1.00  0.00           H  
ATOM   2929  HE1 HIS A 199     216.884 278.848 119.998  1.00  0.00           H  
ATOM   2930  HE2 HIS A 199     218.058 280.724 118.730  1.00  0.00           H  
ATOM   2931  N   ASN A 200     217.352 277.526 114.994  1.00  0.00           N  
ATOM   2932  CA  ASN A 200     218.682 277.503 114.390  1.00  0.00           C  
ATOM   2933  C   ASN A 200     219.030 276.303 113.491  1.00  0.00           C  
ATOM   2934  O   ASN A 200     220.214 276.112 113.140  1.00  0.00           O  
ATOM   2935  CB  ASN A 200     219.716 277.616 115.495  1.00  0.00           C  
ATOM   2936  CG  ASN A 200     219.710 278.967 116.155  1.00  0.00           C  
ATOM   2937  OD1 ASN A 200     219.393 279.980 115.521  1.00  0.00           O  
ATOM   2938  ND2 ASN A 200     220.055 279.002 117.417  1.00  0.00           N  
ATOM   2939  H   ASN A 200     217.179 276.977 115.824  1.00  0.00           H  
ATOM   2940  HA  ASN A 200     218.771 278.357 113.717  1.00  0.00           H  
ATOM   2941 1HB  ASN A 200     219.525 276.854 116.252  1.00  0.00           H  
ATOM   2942 2HB  ASN A 200     220.709 277.429 115.086  1.00  0.00           H  
ATOM   2943 1HD2 ASN A 200     220.070 279.874 117.908  1.00  0.00           H  
ATOM   2944 2HD2 ASN A 200     220.304 278.158 117.891  1.00  0.00           H  
ATOM   2945  N   PHE A 201     218.020 275.502 113.109  1.00  0.00           N  
ATOM   2946  CA  PHE A 201     218.287 274.293 112.300  1.00  0.00           C  
ATOM   2947  C   PHE A 201     218.913 274.639 110.957  1.00  0.00           C  
ATOM   2948  O   PHE A 201     219.850 273.969 110.506  1.00  0.00           O  
ATOM   2949  CB  PHE A 201     216.993 273.508 112.040  1.00  0.00           C  
ATOM   2950  CG  PHE A 201     216.559 272.629 113.200  1.00  0.00           C  
ATOM   2951  CD1 PHE A 201     217.324 272.532 114.359  1.00  0.00           C  
ATOM   2952  CD2 PHE A 201     215.360 271.863 113.109  1.00  0.00           C  
ATOM   2953  CE1 PHE A 201     216.937 271.686 115.422  1.00  0.00           C  
ATOM   2954  CE2 PHE A 201     214.950 271.012 114.167  1.00  0.00           C  
ATOM   2955  CZ  PHE A 201     215.729 270.915 115.325  1.00  0.00           C  
ATOM   2956  H   PHE A 201     217.069 275.718 113.371  1.00  0.00           H  
ATOM   2957  HA  PHE A 201     218.986 273.658 112.846  1.00  0.00           H  
ATOM   2958 1HB  PHE A 201     216.183 274.203 111.822  1.00  0.00           H  
ATOM   2959 2HB  PHE A 201     217.123 272.873 111.165  1.00  0.00           H  
ATOM   2960  HD1 PHE A 201     218.237 273.121 114.445  1.00  0.00           H  
ATOM   2961  HD2 PHE A 201     214.754 271.940 112.205  1.00  0.00           H  
ATOM   2962  HE1 PHE A 201     217.555 271.618 116.317  1.00  0.00           H  
ATOM   2963  HE2 PHE A 201     214.031 270.433 114.079  1.00  0.00           H  
ATOM   2964  HZ  PHE A 201     215.430 270.264 116.145  1.00  0.00           H  
ATOM   2965  N   ASP A 202     218.362 275.679 110.309  1.00  0.00           N  
ATOM   2966  CA  ASP A 202     218.818 276.110 108.977  1.00  0.00           C  
ATOM   2967  C   ASP A 202     220.279 276.557 109.057  1.00  0.00           C  
ATOM   2968  O   ASP A 202     221.109 276.227 108.179  1.00  0.00           O  
ATOM   2969  CB  ASP A 202     217.950 277.250 108.439  1.00  0.00           C  
ATOM   2970  CG  ASP A 202     216.554 276.793 108.036  1.00  0.00           C  
ATOM   2971  OD1 ASP A 202     216.361 275.612 107.875  1.00  0.00           O  
ATOM   2972  OD2 ASP A 202     215.695 277.630 107.893  1.00  0.00           O  
ATOM   2973  H   ASP A 202     217.608 276.180 110.757  1.00  0.00           H  
ATOM   2974  HA  ASP A 202     218.736 275.265 108.293  1.00  0.00           H  
ATOM   2975 1HB  ASP A 202     217.857 278.026 109.200  1.00  0.00           H  
ATOM   2976 2HB  ASP A 202     218.435 277.699 107.572  1.00  0.00           H  
ATOM   2977  N   LEU A 203     220.561 277.336 110.094  1.00  0.00           N  
ATOM   2978  CA  LEU A 203     221.942 277.804 110.380  1.00  0.00           C  
ATOM   2979  C   LEU A 203     222.914 276.644 110.516  1.00  0.00           C  
ATOM   2980  O   LEU A 203     223.951 276.610 109.830  1.00  0.00           O  
ATOM   2981  CB  LEU A 203     221.972 278.637 111.668  1.00  0.00           C  
ATOM   2982  CG  LEU A 203     223.355 279.134 112.106  1.00  0.00           C  
ATOM   2983  CD1 LEU A 203     223.926 280.055 111.037  1.00  0.00           C  
ATOM   2984  CD2 LEU A 203     223.236 279.854 113.442  1.00  0.00           C  
ATOM   2985  H   LEU A 203     219.809 277.618 110.707  1.00  0.00           H  
ATOM   2986  HA  LEU A 203     222.273 278.431 109.553  1.00  0.00           H  
ATOM   2987 1HB  LEU A 203     221.334 279.509 111.532  1.00  0.00           H  
ATOM   2988 2HB  LEU A 203     221.563 278.036 112.480  1.00  0.00           H  
ATOM   2989  HG  LEU A 203     224.031 278.285 112.211  1.00  0.00           H  
ATOM   2990 1HD1 LEU A 203     224.909 280.409 111.349  1.00  0.00           H  
ATOM   2991 2HD1 LEU A 203     224.019 279.510 110.098  1.00  0.00           H  
ATOM   2992 3HD1 LEU A 203     223.262 280.908 110.898  1.00  0.00           H  
ATOM   2993 1HD2 LEU A 203     224.219 280.207 113.754  1.00  0.00           H  
ATOM   2994 2HD2 LEU A 203     222.561 280.704 113.338  1.00  0.00           H  
ATOM   2995 3HD2 LEU A 203     222.842 279.168 114.191  1.00  0.00           H  
ATOM   2996  N   ALA A 204     222.595 275.701 111.412  1.00  0.00           N  
ATOM   2997  CA  ALA A 204     223.443 274.527 111.610  1.00  0.00           C  
ATOM   2998  C   ALA A 204     223.746 273.745 110.313  1.00  0.00           C  
ATOM   2999  O   ALA A 204     224.905 273.449 110.026  1.00  0.00           O  
ATOM   3000  CB  ALA A 204     222.922 273.589 112.744  1.00  0.00           C  
ATOM   3001  H   ALA A 204     221.754 275.799 111.963  1.00  0.00           H  
ATOM   3002  HA  ALA A 204     224.407 274.866 111.989  1.00  0.00           H  
ATOM   3003 1HB  ALA A 204     223.591 272.735 112.846  1.00  0.00           H  
ATOM   3004 2HB  ALA A 204     222.890 274.139 113.685  1.00  0.00           H  
ATOM   3005 3HB  ALA A 204     221.922 273.238 112.495  1.00  0.00           H  
ATOM   3006  N   LYS A 205     222.703 273.390 109.561  1.00  0.00           N  
ATOM   3007  CA  LYS A 205     222.874 272.721 108.260  1.00  0.00           C  
ATOM   3008  C   LYS A 205     223.676 273.559 107.267  1.00  0.00           C  
ATOM   3009  O   LYS A 205     224.487 273.024 106.539  1.00  0.00           O  
ATOM   3010  CB  LYS A 205     221.510 272.379 107.657  1.00  0.00           C  
ATOM   3011  CG  LYS A 205     220.770 271.257 108.373  1.00  0.00           C  
ATOM   3012  CD  LYS A 205     219.535 270.826 107.595  1.00  0.00           C  
ATOM   3013  CE  LYS A 205     218.441 271.881 107.662  1.00  0.00           C  
ATOM   3014  NZ  LYS A 205     217.182 271.419 107.017  1.00  0.00           N  
ATOM   3015  H   LYS A 205     221.770 273.586 109.894  1.00  0.00           H  
ATOM   3016  HA  LYS A 205     223.430 271.796 108.417  1.00  0.00           H  
ATOM   3017 1HB  LYS A 205     220.873 273.264 107.673  1.00  0.00           H  
ATOM   3018 2HB  LYS A 205     221.636 272.086 106.615  1.00  0.00           H  
ATOM   3019 1HG  LYS A 205     221.433 270.400 108.490  1.00  0.00           H  
ATOM   3020 2HG  LYS A 205     220.465 271.596 109.362  1.00  0.00           H  
ATOM   3021 1HD  LYS A 205     219.803 270.658 106.551  1.00  0.00           H  
ATOM   3022 2HD  LYS A 205     219.153 269.893 108.008  1.00  0.00           H  
ATOM   3023 1HE  LYS A 205     218.234 272.123 108.703  1.00  0.00           H  
ATOM   3024 2HE  LYS A 205     218.779 272.788 107.161  1.00  0.00           H  
ATOM   3025 1HZ  LYS A 205     216.483 272.145 107.083  1.00  0.00           H  
ATOM   3026 2HZ  LYS A 205     217.359 271.208 106.045  1.00  0.00           H  
ATOM   3027 3HZ  LYS A 205     216.848 270.588 107.485  1.00  0.00           H  
ATOM   3028  N   SER A 206     223.452 274.871 107.233  1.00  0.00           N  
ATOM   3029  CA  SER A 206     224.230 275.712 106.321  1.00  0.00           C  
ATOM   3030  C   SER A 206     225.723 275.661 106.671  1.00  0.00           C  
ATOM   3031  O   SER A 206     226.574 275.890 105.828  1.00  0.00           O  
ATOM   3032  CB  SER A 206     223.733 277.143 106.377  1.00  0.00           C  
ATOM   3033  OG  SER A 206     223.999 277.719 107.627  1.00  0.00           O  
ATOM   3034  H   SER A 206     222.755 275.301 107.824  1.00  0.00           H  
ATOM   3035  HA  SER A 206     224.100 275.334 105.306  1.00  0.00           H  
ATOM   3036 1HB  SER A 206     224.216 277.727 105.595  1.00  0.00           H  
ATOM   3037 2HB  SER A 206     222.661 277.164 106.186  1.00  0.00           H  
ATOM   3038  HG  SER A 206     224.138 276.986 108.232  1.00  0.00           H  
ATOM   3039  N   ARG A 207     226.042 275.304 107.911  1.00  0.00           N  
ATOM   3040  CA  ARG A 207     227.448 275.312 108.363  1.00  0.00           C  
ATOM   3041  C   ARG A 207     228.068 273.927 108.422  1.00  0.00           C  
ATOM   3042  O   ARG A 207     229.197 273.779 108.867  1.00  0.00           O  
ATOM   3043  CB  ARG A 207     227.558 275.948 109.741  1.00  0.00           C  
ATOM   3044  CG  ARG A 207     227.177 277.419 109.799  1.00  0.00           C  
ATOM   3045  CD  ARG A 207     228.145 278.266 109.057  1.00  0.00           C  
ATOM   3046  NE  ARG A 207     227.815 279.679 109.154  1.00  0.00           N  
ATOM   3047  CZ  ARG A 207     227.043 280.346 108.275  1.00  0.00           C  
ATOM   3048  NH1 ARG A 207     226.530 279.717 107.241  1.00  0.00           N  
ATOM   3049  NH2 ARG A 207     226.802 281.634 108.452  1.00  0.00           N  
ATOM   3050  H   ARG A 207     225.319 275.023 108.558  1.00  0.00           H  
ATOM   3051  HA  ARG A 207     228.035 275.902 107.658  1.00  0.00           H  
ATOM   3052 1HB  ARG A 207     226.916 275.414 110.440  1.00  0.00           H  
ATOM   3053 2HB  ARG A 207     228.582 275.858 110.103  1.00  0.00           H  
ATOM   3054 1HG  ARG A 207     226.191 277.557 109.356  1.00  0.00           H  
ATOM   3055 2HG  ARG A 207     227.158 277.749 110.838  1.00  0.00           H  
ATOM   3056 1HD  ARG A 207     229.145 278.120 109.466  1.00  0.00           H  
ATOM   3057 2HD  ARG A 207     228.141 277.987 108.004  1.00  0.00           H  
ATOM   3058  HE  ARG A 207     228.192 280.197 109.937  1.00  0.00           H  
ATOM   3059 1HH1 ARG A 207     226.715 278.733 107.105  1.00  0.00           H  
ATOM   3060 2HH1 ARG A 207     225.951 280.218 106.582  1.00  0.00           H  
ATOM   3061 1HH2 ARG A 207     227.196 282.117 109.247  1.00  0.00           H  
ATOM   3062 2HH2 ARG A 207     226.223 282.134 107.793  1.00  0.00           H  
ATOM   3063  N   GLY A 208     227.350 272.906 107.939  1.00  0.00           N  
ATOM   3064  CA  GLY A 208     227.984 271.623 107.728  1.00  0.00           C  
ATOM   3065  C   GLY A 208     227.296 270.432 108.369  1.00  0.00           C  
ATOM   3066  O   GLY A 208     227.697 269.321 108.111  1.00  0.00           O  
ATOM   3067  H   GLY A 208     226.370 273.013 107.718  1.00  0.00           H  
ATOM   3068 1HA  GLY A 208     228.050 271.421 106.659  1.00  0.00           H  
ATOM   3069 2HA  GLY A 208     229.003 271.653 108.113  1.00  0.00           H  
ATOM   3070  N   ALA A 209     226.285 270.660 109.222  1.00  0.00           N  
ATOM   3071  CA  ALA A 209     225.584 269.545 109.877  1.00  0.00           C  
ATOM   3072  C   ALA A 209     224.794 268.770 108.823  1.00  0.00           C  
ATOM   3073  O   ALA A 209     223.968 269.366 108.116  1.00  0.00           O  
ATOM   3074  CB  ALA A 209     224.626 270.059 110.967  1.00  0.00           C  
ATOM   3075  H   ALA A 209     225.997 271.607 109.421  1.00  0.00           H  
ATOM   3076  HA  ALA A 209     226.332 268.889 110.322  1.00  0.00           H  
ATOM   3077 1HB  ALA A 209     224.121 269.214 111.435  1.00  0.00           H  
ATOM   3078 2HB  ALA A 209     225.192 270.606 111.721  1.00  0.00           H  
ATOM   3079 3HB  ALA A 209     223.886 270.720 110.518  1.00  0.00           H  
ATOM   3080  N   GLU A 210     225.046 267.458 108.749  1.00  0.00           N  
ATOM   3081  CA  GLU A 210     224.321 266.516 107.896  1.00  0.00           C  
ATOM   3082  C   GLU A 210     222.876 266.448 108.353  1.00  0.00           C  
ATOM   3083  O   GLU A 210     221.942 266.395 107.519  1.00  0.00           O  
ATOM   3084  CB  GLU A 210     224.957 265.125 107.943  1.00  0.00           C  
ATOM   3085  CG  GLU A 210     224.285 264.096 107.045  1.00  0.00           C  
ATOM   3086  CD  GLU A 210     224.414 264.422 105.583  1.00  0.00           C  
ATOM   3087  OE1 GLU A 210     225.299 265.167 105.235  1.00  0.00           O  
ATOM   3088  OE2 GLU A 210     223.625 263.927 104.813  1.00  0.00           O  
ATOM   3089  H   GLU A 210     225.795 267.116 109.333  1.00  0.00           H  
ATOM   3090  HA  GLU A 210     224.363 266.877 106.868  1.00  0.00           H  
ATOM   3091 1HB  GLU A 210     226.004 265.194 107.648  1.00  0.00           H  
ATOM   3092 2HB  GLU A 210     224.929 264.746 108.965  1.00  0.00           H  
ATOM   3093 1HG  GLU A 210     224.735 263.120 107.228  1.00  0.00           H  
ATOM   3094 2HG  GLU A 210     223.230 264.034 107.307  1.00  0.00           H  
ATOM   3095  N   GLU A 211     222.698 266.407 109.671  1.00  0.00           N  
ATOM   3096  CA  GLU A 211     221.371 266.427 110.298  1.00  0.00           C  
ATOM   3097  C   GLU A 211     221.487 267.149 111.636  1.00  0.00           C  
ATOM   3098  O   GLU A 211     222.587 267.222 112.245  1.00  0.00           O  
ATOM   3099  CB  GLU A 211     220.828 265.010 110.499  1.00  0.00           C  
ATOM   3100  CG  GLU A 211     220.575 264.245 109.208  1.00  0.00           C  
ATOM   3101  CD  GLU A 211     219.397 264.771 108.437  1.00  0.00           C  
ATOM   3102  OE1 GLU A 211     218.693 265.602 108.959  1.00  0.00           O  
ATOM   3103  OE2 GLU A 211     219.200 264.341 107.325  1.00  0.00           O  
ATOM   3104  H   GLU A 211     223.519 266.360 110.258  1.00  0.00           H  
ATOM   3105  HA  GLU A 211     220.686 266.964 109.641  1.00  0.00           H  
ATOM   3106 1HB  GLU A 211     221.532 264.433 111.099  1.00  0.00           H  
ATOM   3107 2HB  GLU A 211     219.889 265.056 111.051  1.00  0.00           H  
ATOM   3108 1HG  GLU A 211     221.464 264.309 108.580  1.00  0.00           H  
ATOM   3109 2HG  GLU A 211     220.408 263.195 109.448  1.00  0.00           H  
ATOM   3110  N   VAL A 212     220.375 267.745 112.059  1.00  0.00           N  
ATOM   3111  CA  VAL A 212     220.321 268.525 113.253  1.00  0.00           C  
ATOM   3112  C   VAL A 212     219.079 268.084 114.034  1.00  0.00           C  
ATOM   3113  O   VAL A 212     218.085 267.647 113.431  1.00  0.00           O  
ATOM   3114  CB  VAL A 212     220.329 270.055 112.874  1.00  0.00           C  
ATOM   3115  CG1 VAL A 212     219.139 270.459 111.981  1.00  0.00           C  
ATOM   3116  CG2 VAL A 212     220.462 270.984 114.105  1.00  0.00           C  
ATOM   3117  H   VAL A 212     219.538 267.635 111.505  1.00  0.00           H  
ATOM   3118  HA  VAL A 212     221.227 268.338 113.830  1.00  0.00           H  
ATOM   3119  HB  VAL A 212     221.173 270.252 112.213  1.00  0.00           H  
ATOM   3120 1HG1 VAL A 212     219.200 271.524 111.754  1.00  0.00           H  
ATOM   3121 2HG1 VAL A 212     219.170 269.888 111.053  1.00  0.00           H  
ATOM   3122 3HG1 VAL A 212     218.205 270.253 112.504  1.00  0.00           H  
ATOM   3123 1HG2 VAL A 212     220.462 272.023 113.778  1.00  0.00           H  
ATOM   3124 2HG2 VAL A 212     219.623 270.816 114.780  1.00  0.00           H  
ATOM   3125 3HG2 VAL A 212     221.395 270.768 114.625  1.00  0.00           H  
ATOM   3126  N   PHE A 213     219.181 268.123 115.351  1.00  0.00           N  
ATOM   3127  CA  PHE A 213     218.126 267.652 116.267  1.00  0.00           C  
ATOM   3128  C   PHE A 213     217.913 268.651 117.396  1.00  0.00           C  
ATOM   3129  O   PHE A 213     218.863 269.315 117.856  1.00  0.00           O  
ATOM   3130  CB  PHE A 213     218.483 266.285 116.853  1.00  0.00           C  
ATOM   3131  CG  PHE A 213     218.611 265.199 115.823  1.00  0.00           C  
ATOM   3132  CD1 PHE A 213     219.807 265.000 115.149  1.00  0.00           C  
ATOM   3133  CD2 PHE A 213     217.536 264.375 115.526  1.00  0.00           C  
ATOM   3134  CE1 PHE A 213     219.925 264.001 114.201  1.00  0.00           C  
ATOM   3135  CE2 PHE A 213     217.652 263.375 114.580  1.00  0.00           C  
ATOM   3136  CZ  PHE A 213     218.849 263.188 113.917  1.00  0.00           C  
ATOM   3137  H   PHE A 213     220.035 268.499 115.737  1.00  0.00           H  
ATOM   3138  HA  PHE A 213     217.197 267.554 115.704  1.00  0.00           H  
ATOM   3139 1HB  PHE A 213     219.427 266.356 117.392  1.00  0.00           H  
ATOM   3140 2HB  PHE A 213     217.720 265.986 117.570  1.00  0.00           H  
ATOM   3141  HD1 PHE A 213     220.659 265.641 115.375  1.00  0.00           H  
ATOM   3142  HD2 PHE A 213     216.591 264.522 116.049  1.00  0.00           H  
ATOM   3143  HE1 PHE A 213     220.871 263.855 113.679  1.00  0.00           H  
ATOM   3144  HE2 PHE A 213     216.800 262.733 114.356  1.00  0.00           H  
ATOM   3145  HZ  PHE A 213     218.941 262.401 113.169  1.00  0.00           H  
ATOM   3146  N   ASP A 214     216.671 268.768 117.859  1.00  0.00           N  
ATOM   3147  CA  ASP A 214     216.361 269.537 119.062  1.00  0.00           C  
ATOM   3148  C   ASP A 214     216.900 268.779 120.285  1.00  0.00           C  
ATOM   3149  O   ASP A 214     216.470 267.642 120.535  1.00  0.00           O  
ATOM   3150  CB  ASP A 214     214.813 269.672 119.159  1.00  0.00           C  
ATOM   3151  CG  ASP A 214     214.386 270.545 120.282  1.00  0.00           C  
ATOM   3152  OD1 ASP A 214     215.215 270.888 121.156  1.00  0.00           O  
ATOM   3153  OD2 ASP A 214     213.210 270.943 120.276  1.00  0.00           O  
ATOM   3154  H   ASP A 214     215.921 268.310 117.361  1.00  0.00           H  
ATOM   3155  HA  ASP A 214     216.850 270.509 118.987  1.00  0.00           H  
ATOM   3156 1HB  ASP A 214     214.424 270.083 118.227  1.00  0.00           H  
ATOM   3157 2HB  ASP A 214     214.369 268.685 119.292  1.00  0.00           H  
ATOM   3158  N   TYR A 215     217.828 269.370 121.052  1.00  0.00           N  
ATOM   3159  CA  TYR A 215     218.413 268.670 122.198  1.00  0.00           C  
ATOM   3160  C   TYR A 215     217.396 268.285 123.310  1.00  0.00           C  
ATOM   3161  O   TYR A 215     217.692 267.444 124.184  1.00  0.00           O  
ATOM   3162  CB  TYR A 215     219.530 269.530 122.792  1.00  0.00           C  
ATOM   3163  CG  TYR A 215     219.035 270.777 123.492  1.00  0.00           C  
ATOM   3164  CD1 TYR A 215     218.857 270.775 124.868  1.00  0.00           C  
ATOM   3165  CD2 TYR A 215     218.758 271.920 122.758  1.00  0.00           C  
ATOM   3166  CE1 TYR A 215     218.405 271.914 125.507  1.00  0.00           C  
ATOM   3167  CE2 TYR A 215     218.306 273.058 123.397  1.00  0.00           C  
ATOM   3168  CZ  TYR A 215     218.129 273.057 124.765  1.00  0.00           C  
ATOM   3169  OH  TYR A 215     217.678 274.191 125.402  1.00  0.00           O  
ATOM   3170  H   TYR A 215     218.132 270.310 120.842  1.00  0.00           H  
ATOM   3171  HA  TYR A 215     218.832 267.725 121.850  1.00  0.00           H  
ATOM   3172 1HB  TYR A 215     220.101 268.940 123.511  1.00  0.00           H  
ATOM   3173 2HB  TYR A 215     220.216 269.834 122.001  1.00  0.00           H  
ATOM   3174  HD1 TYR A 215     219.075 269.876 125.445  1.00  0.00           H  
ATOM   3175  HD2 TYR A 215     218.897 271.921 121.677  1.00  0.00           H  
ATOM   3176  HE1 TYR A 215     218.265 271.913 126.587  1.00  0.00           H  
ATOM   3177  HE2 TYR A 215     218.088 273.957 122.819  1.00  0.00           H  
ATOM   3178  HH  TYR A 215     217.611 274.022 126.344  1.00  0.00           H  
ATOM   3179  N   ARG A 216     216.245 268.957 123.304  1.00  0.00           N  
ATOM   3180  CA  ARG A 216     215.168 268.711 124.275  1.00  0.00           C  
ATOM   3181  C   ARG A 216     214.340 267.439 123.911  1.00  0.00           C  
ATOM   3182  O   ARG A 216     213.548 266.967 124.727  1.00  0.00           O  
ATOM   3183  CB  ARG A 216     214.243 269.917 124.347  1.00  0.00           C  
ATOM   3184  CG  ARG A 216     214.880 271.179 124.908  1.00  0.00           C  
ATOM   3185  CD  ARG A 216     213.953 272.337 124.846  1.00  0.00           C  
ATOM   3186  NE  ARG A 216     213.671 272.732 123.475  1.00  0.00           N  
ATOM   3187  CZ  ARG A 216     212.752 273.650 123.117  1.00  0.00           C  
ATOM   3188  NH1 ARG A 216     212.037 274.258 124.038  1.00  0.00           N  
ATOM   3189  NH2 ARG A 216     212.570 273.940 121.840  1.00  0.00           N  
ATOM   3190  H   ARG A 216     216.117 269.666 122.596  1.00  0.00           H  
ATOM   3191  HA  ARG A 216     215.616 268.552 125.256  1.00  0.00           H  
ATOM   3192 1HB  ARG A 216     213.873 270.151 123.350  1.00  0.00           H  
ATOM   3193 2HB  ARG A 216     213.381 269.678 124.969  1.00  0.00           H  
ATOM   3194 1HG  ARG A 216     215.154 271.015 125.951  1.00  0.00           H  
ATOM   3195 2HG  ARG A 216     215.774 271.423 124.333  1.00  0.00           H  
ATOM   3196 1HD  ARG A 216     213.011 272.075 125.326  1.00  0.00           H  
ATOM   3197 2HD  ARG A 216     214.398 273.188 125.360  1.00  0.00           H  
ATOM   3198  HE  ARG A 216     214.201 272.286 122.738  1.00  0.00           H  
ATOM   3199 1HH1 ARG A 216     212.176 274.037 125.013  1.00  0.00           H  
ATOM   3200 2HH1 ARG A 216     211.349 274.946 123.769  1.00  0.00           H  
ATOM   3201 1HH2 ARG A 216     213.120 273.473 121.133  1.00  0.00           H  
ATOM   3202 2HH2 ARG A 216     211.882 274.628 121.572  1.00  0.00           H  
ATOM   3203  N   ALA A 217     214.521 266.908 122.704  1.00  0.00           N  
ATOM   3204  CA  ALA A 217     213.698 265.784 122.209  1.00  0.00           C  
ATOM   3205  C   ALA A 217     213.829 264.518 123.063  1.00  0.00           C  
ATOM   3206  O   ALA A 217     214.941 264.125 123.459  1.00  0.00           O  
ATOM   3207  CB  ALA A 217     214.018 265.513 120.709  1.00  0.00           C  
ATOM   3208  H   ALA A 217     215.244 267.287 122.110  1.00  0.00           H  
ATOM   3209  HA  ALA A 217     212.651 266.085 122.254  1.00  0.00           H  
ATOM   3210 1HB  ALA A 217     213.408 264.684 120.351  1.00  0.00           H  
ATOM   3211 2HB  ALA A 217     213.797 266.405 120.123  1.00  0.00           H  
ATOM   3212 3HB  ALA A 217     215.072 265.261 120.602  1.00  0.00           H  
ATOM   3213  N   PRO A 218     212.685 263.890 123.425  1.00  0.00           N  
ATOM   3214  CA  PRO A 218     212.802 262.746 124.339  1.00  0.00           C  
ATOM   3215  C   PRO A 218     213.534 261.555 123.778  1.00  0.00           C  
ATOM   3216  O   PRO A 218     213.311 261.202 122.636  1.00  0.00           O  
ATOM   3217  CB  PRO A 218     211.337 262.395 124.616  1.00  0.00           C  
ATOM   3218  CG  PRO A 218     210.595 263.651 124.307  1.00  0.00           C  
ATOM   3219  CD  PRO A 218     211.350 264.257 123.155  1.00  0.00           C  
ATOM   3220  HA  PRO A 218     213.315 263.068 125.257  1.00  0.00           H  
ATOM   3221 1HB  PRO A 218     211.026 261.550 123.984  1.00  0.00           H  
ATOM   3222 2HB  PRO A 218     211.218 262.075 125.662  1.00  0.00           H  
ATOM   3223 1HG  PRO A 218     209.549 263.422 124.055  1.00  0.00           H  
ATOM   3224 2HG  PRO A 218     210.573 264.305 125.191  1.00  0.00           H  
ATOM   3225 1HD  PRO A 218     210.983 263.830 122.210  1.00  0.00           H  
ATOM   3226 2HD  PRO A 218     211.219 265.350 123.164  1.00  0.00           H  
ATOM   3227  N   ASN A 219     214.423 260.984 124.596  1.00  0.00           N  
ATOM   3228  CA  ASN A 219     215.262 259.813 124.217  1.00  0.00           C  
ATOM   3229  C   ASN A 219     216.101 260.048 122.961  1.00  0.00           C  
ATOM   3230  O   ASN A 219     216.404 259.097 122.195  1.00  0.00           O  
ATOM   3231  CB  ASN A 219     214.396 258.581 124.028  1.00  0.00           C  
ATOM   3232  CG  ASN A 219     213.723 258.147 125.300  1.00  0.00           C  
ATOM   3233  OD1 ASN A 219     214.254 258.348 126.398  1.00  0.00           O  
ATOM   3234  ND2 ASN A 219     212.562 257.555 125.174  1.00  0.00           N  
ATOM   3235  H   ASN A 219     214.520 261.380 125.520  1.00  0.00           H  
ATOM   3236  HA  ASN A 219     215.972 259.621 125.023  1.00  0.00           H  
ATOM   3237 1HB  ASN A 219     213.631 258.786 123.277  1.00  0.00           H  
ATOM   3238 2HB  ASN A 219     215.008 257.760 123.655  1.00  0.00           H  
ATOM   3239 1HD2 ASN A 219     212.069 257.244 125.987  1.00  0.00           H  
ATOM   3240 2HD2 ASN A 219     212.170 257.413 124.266  1.00  0.00           H  
ATOM   3241  N   LEU A 220     216.492 261.301 122.768  1.00  0.00           N  
ATOM   3242  CA  LEU A 220     217.234 261.680 121.573  1.00  0.00           C  
ATOM   3243  C   LEU A 220     218.586 260.950 121.463  1.00  0.00           C  
ATOM   3244  O   LEU A 220     219.042 260.666 120.365  1.00  0.00           O  
ATOM   3245  CB  LEU A 220     217.465 263.228 121.545  1.00  0.00           C  
ATOM   3246  CG  LEU A 220     218.356 263.696 120.375  1.00  0.00           C  
ATOM   3247  CD1 LEU A 220     217.634 263.435 119.033  1.00  0.00           C  
ATOM   3248  CD2 LEU A 220     218.736 265.213 120.501  1.00  0.00           C  
ATOM   3249  H   LEU A 220     216.275 262.007 123.457  1.00  0.00           H  
ATOM   3250  HA  LEU A 220     216.644 261.408 120.699  1.00  0.00           H  
ATOM   3251 1HB  LEU A 220     216.498 263.722 121.470  1.00  0.00           H  
ATOM   3252 2HB  LEU A 220     217.931 263.527 122.484  1.00  0.00           H  
ATOM   3253  HG  LEU A 220     219.277 263.113 120.363  1.00  0.00           H  
ATOM   3254 1HD1 LEU A 220     218.266 263.767 118.209  1.00  0.00           H  
ATOM   3255 2HD1 LEU A 220     217.434 262.369 118.929  1.00  0.00           H  
ATOM   3256 3HD1 LEU A 220     216.694 263.985 119.013  1.00  0.00           H  
ATOM   3257 1HD2 LEU A 220     219.364 265.502 119.658  1.00  0.00           H  
ATOM   3258 2HD2 LEU A 220     217.828 265.817 120.501  1.00  0.00           H  
ATOM   3259 3HD2 LEU A 220     219.280 265.376 121.432  1.00  0.00           H  
ATOM   3260  N   ALA A 221     219.260 260.660 122.571  1.00  0.00           N  
ATOM   3261  CA  ALA A 221     220.572 259.949 122.414  1.00  0.00           C  
ATOM   3262  C   ALA A 221     220.434 258.541 121.790  1.00  0.00           C  
ATOM   3263  O   ALA A 221     221.350 258.077 121.104  1.00  0.00           O  
ATOM   3264  CB  ALA A 221     221.292 259.860 123.748  1.00  0.00           C  
ATOM   3265  H   ALA A 221     218.934 260.893 123.498  1.00  0.00           H  
ATOM   3266  HA  ALA A 221     221.194 260.533 121.736  1.00  0.00           H  
ATOM   3267 1HB  ALA A 221     222.241 259.341 123.615  1.00  0.00           H  
ATOM   3268 2HB  ALA A 221     221.477 260.864 124.129  1.00  0.00           H  
ATOM   3269 3HB  ALA A 221     220.675 259.311 124.458  1.00  0.00           H  
ATOM   3270  N   GLN A 222     219.276 257.880 121.998  1.00  0.00           N  
ATOM   3271  CA  GLN A 222     218.973 256.623 121.320  1.00  0.00           C  
ATOM   3272  C   GLN A 222     218.822 256.828 119.829  1.00  0.00           C  
ATOM   3273  O   GLN A 222     219.327 256.017 119.007  1.00  0.00           O  
ATOM   3274  CB  GLN A 222     217.697 255.996 121.888  1.00  0.00           C  
ATOM   3275  CG  GLN A 222     217.345 254.647 121.286  1.00  0.00           C  
ATOM   3276  CD  GLN A 222     216.104 254.039 121.913  1.00  0.00           C  
ATOM   3277  OE1 GLN A 222     215.715 254.399 123.027  1.00  0.00           O  
ATOM   3278  NE2 GLN A 222     215.475 253.113 121.199  1.00  0.00           N  
ATOM   3279  H   GLN A 222     218.601 258.267 122.641  1.00  0.00           H  
ATOM   3280  HA  GLN A 222     219.801 255.933 121.484  1.00  0.00           H  
ATOM   3281 1HB  GLN A 222     217.804 255.866 122.965  1.00  0.00           H  
ATOM   3282 2HB  GLN A 222     216.856 256.669 121.722  1.00  0.00           H  
ATOM   3283 1HG  GLN A 222     217.162 254.774 120.219  1.00  0.00           H  
ATOM   3284 2HG  GLN A 222     218.178 253.962 121.443  1.00  0.00           H  
ATOM   3285 1HE2 GLN A 222     214.650 252.676 121.561  1.00  0.00           H  
ATOM   3286 2HE2 GLN A 222     215.824 252.851 120.299  1.00  0.00           H  
ATOM   3287  N   THR A 223     218.132 257.898 119.469  1.00  0.00           N  
ATOM   3288  CA  THR A 223     218.035 258.286 118.071  1.00  0.00           C  
ATOM   3289  C   THR A 223     219.436 258.451 117.457  1.00  0.00           C  
ATOM   3290  O   THR A 223     219.735 257.908 116.373  1.00  0.00           O  
ATOM   3291  CB  THR A 223     217.233 259.591 117.915  1.00  0.00           C  
ATOM   3292  OG1 THR A 223     215.900 259.397 118.405  1.00  0.00           O  
ATOM   3293  CG2 THR A 223     217.175 260.011 116.454  1.00  0.00           C  
ATOM   3294  H   THR A 223     217.664 258.457 120.168  1.00  0.00           H  
ATOM   3295  HA  THR A 223     217.516 257.496 117.528  1.00  0.00           H  
ATOM   3296  HB  THR A 223     217.707 260.382 118.496  1.00  0.00           H  
ATOM   3297  HG1 THR A 223     215.933 259.152 119.333  1.00  0.00           H  
ATOM   3298 1HG2 THR A 223     216.605 260.935 116.363  1.00  0.00           H  
ATOM   3299 2HG2 THR A 223     218.187 260.170 116.081  1.00  0.00           H  
ATOM   3300 3HG2 THR A 223     216.693 259.228 115.870  1.00  0.00           H  
ATOM   3301  N   ILE A 224     220.269 259.269 118.098  1.00  0.00           N  
ATOM   3302  CA  ILE A 224     221.646 259.460 117.628  1.00  0.00           C  
ATOM   3303  C   ILE A 224     222.451 258.168 117.579  1.00  0.00           C  
ATOM   3304  O   ILE A 224     223.185 257.930 116.601  1.00  0.00           O  
ATOM   3305  CB  ILE A 224     222.385 260.471 118.524  1.00  0.00           C  
ATOM   3306  CG1 ILE A 224     221.739 261.855 118.412  1.00  0.00           C  
ATOM   3307  CG2 ILE A 224     223.857 260.536 118.150  1.00  0.00           C  
ATOM   3308  CD1 ILE A 224     221.790 262.442 117.020  1.00  0.00           C  
ATOM   3309  H   ILE A 224     219.956 259.767 118.919  1.00  0.00           H  
ATOM   3310  HA  ILE A 224     221.613 259.853 116.612  1.00  0.00           H  
ATOM   3311  HB  ILE A 224     222.297 260.166 119.566  1.00  0.00           H  
ATOM   3312 1HG1 ILE A 224     220.695 261.795 118.719  1.00  0.00           H  
ATOM   3313 2HG1 ILE A 224     222.239 262.546 119.091  1.00  0.00           H  
ATOM   3314 1HG2 ILE A 224     224.364 261.256 118.792  1.00  0.00           H  
ATOM   3315 2HG2 ILE A 224     224.309 259.554 118.279  1.00  0.00           H  
ATOM   3316 3HG2 ILE A 224     223.956 260.846 117.109  1.00  0.00           H  
ATOM   3317 1HD1 ILE A 224     221.314 263.423 117.021  1.00  0.00           H  
ATOM   3318 2HD1 ILE A 224     222.830 262.544 116.706  1.00  0.00           H  
ATOM   3319 3HD1 ILE A 224     221.265 261.785 116.328  1.00  0.00           H  
ATOM   3320  N   ARG A 225     222.351 257.334 118.617  1.00  0.00           N  
ATOM   3321  CA  ARG A 225     223.069 256.053 118.637  1.00  0.00           C  
ATOM   3322  C   ARG A 225     222.716 255.235 117.420  1.00  0.00           C  
ATOM   3323  O   ARG A 225     223.605 254.707 116.711  1.00  0.00           O  
ATOM   3324  CB  ARG A 225     222.756 255.228 119.883  1.00  0.00           C  
ATOM   3325  CG  ARG A 225     223.457 255.631 121.136  1.00  0.00           C  
ATOM   3326  CD  ARG A 225     223.416 254.513 122.216  1.00  0.00           C  
ATOM   3327  NE  ARG A 225     222.053 254.157 122.638  1.00  0.00           N  
ATOM   3328  CZ  ARG A 225     221.360 254.788 123.599  1.00  0.00           C  
ATOM   3329  NH1 ARG A 225     221.889 255.815 124.275  1.00  0.00           N  
ATOM   3330  NH2 ARG A 225     220.119 254.385 123.900  1.00  0.00           N  
ATOM   3331  H   ARG A 225     221.772 257.586 119.405  1.00  0.00           H  
ATOM   3332  HA  ARG A 225     224.140 256.257 118.635  1.00  0.00           H  
ATOM   3333 1HB  ARG A 225     221.688 255.274 120.090  1.00  0.00           H  
ATOM   3334 2HB  ARG A 225     223.010 254.184 119.701  1.00  0.00           H  
ATOM   3335 1HG  ARG A 225     224.502 255.850 120.914  1.00  0.00           H  
ATOM   3336 2HG  ARG A 225     222.980 256.520 121.550  1.00  0.00           H  
ATOM   3337 1HD  ARG A 225     223.882 253.610 121.823  1.00  0.00           H  
ATOM   3338 2HD  ARG A 225     223.956 254.844 123.102  1.00  0.00           H  
ATOM   3339  HE  ARG A 225     221.604 253.380 122.171  1.00  0.00           H  
ATOM   3340 1HH1 ARG A 225     222.826 256.128 124.065  1.00  0.00           H  
ATOM   3341 2HH1 ARG A 225     221.351 256.276 124.994  1.00  0.00           H  
ATOM   3342 1HH2 ARG A 225     219.706 253.607 123.404  1.00  0.00           H  
ATOM   3343 2HH2 ARG A 225     219.596 254.858 124.622  1.00  0.00           H  
ATOM   3344  N   THR A 226     221.405 255.150 117.152  1.00  0.00           N  
ATOM   3345  CA  THR A 226     220.917 254.419 115.990  1.00  0.00           C  
ATOM   3346  C   THR A 226     221.373 254.992 114.673  1.00  0.00           C  
ATOM   3347  O   THR A 226     221.870 254.250 113.816  1.00  0.00           O  
ATOM   3348  CB  THR A 226     219.378 254.359 115.996  1.00  0.00           C  
ATOM   3349  OG1 THR A 226     218.929 253.663 117.166  1.00  0.00           O  
ATOM   3350  CG2 THR A 226     218.868 253.640 114.756  1.00  0.00           C  
ATOM   3351  H   THR A 226     220.740 255.600 117.765  1.00  0.00           H  
ATOM   3352  HA  THR A 226     221.305 253.401 116.034  1.00  0.00           H  
ATOM   3353  HB  THR A 226     218.975 255.371 116.014  1.00  0.00           H  
ATOM   3354  HG1 THR A 226     218.950 254.259 117.919  1.00  0.00           H  
ATOM   3355 1HG2 THR A 226     217.779 253.608 114.777  1.00  0.00           H  
ATOM   3356 2HG2 THR A 226     219.198 254.173 113.865  1.00  0.00           H  
ATOM   3357 3HG2 THR A 226     219.260 252.624 114.737  1.00  0.00           H  
ATOM   3358  N   TYR A 227     221.271 256.322 114.533  1.00  0.00           N  
ATOM   3359  CA  TYR A 227     221.749 257.045 113.360  1.00  0.00           C  
ATOM   3360  C   TYR A 227     223.195 256.711 113.082  1.00  0.00           C  
ATOM   3361  O   TYR A 227     223.567 256.473 111.933  1.00  0.00           O  
ATOM   3362  CB  TYR A 227     221.581 258.555 113.545  1.00  0.00           C  
ATOM   3363  CG  TYR A 227     222.064 259.372 112.367  1.00  0.00           C  
ATOM   3364  CD1 TYR A 227     221.278 259.481 111.230  1.00  0.00           C  
ATOM   3365  CD2 TYR A 227     223.293 260.012 112.424  1.00  0.00           C  
ATOM   3366  CE1 TYR A 227     221.719 260.227 110.154  1.00  0.00           C  
ATOM   3367  CE2 TYR A 227     223.734 260.758 111.349  1.00  0.00           C  
ATOM   3368  CZ  TYR A 227     222.952 260.866 110.217  1.00  0.00           C  
ATOM   3369  OH  TYR A 227     223.391 261.609 109.146  1.00  0.00           O  
ATOM   3370  H   TYR A 227     220.839 256.838 115.286  1.00  0.00           H  
ATOM   3371  HA  TYR A 227     221.158 256.735 112.498  1.00  0.00           H  
ATOM   3372 1HB  TYR A 227     220.528 258.786 113.711  1.00  0.00           H  
ATOM   3373 2HB  TYR A 227     222.130 258.876 114.430  1.00  0.00           H  
ATOM   3374  HD1 TYR A 227     220.311 258.978 111.185  1.00  0.00           H  
ATOM   3375  HD2 TYR A 227     223.912 259.925 113.318  1.00  0.00           H  
ATOM   3376  HE1 TYR A 227     221.101 260.313 109.260  1.00  0.00           H  
ATOM   3377  HE2 TYR A 227     224.701 261.260 111.394  1.00  0.00           H  
ATOM   3378  HH  TYR A 227     222.734 261.581 108.447  1.00  0.00           H  
ATOM   3379  N   THR A 228     223.999 256.628 114.145  1.00  0.00           N  
ATOM   3380  CA  THR A 228     225.460 256.452 114.007  1.00  0.00           C  
ATOM   3381  C   THR A 228     225.855 254.986 114.105  1.00  0.00           C  
ATOM   3382  O   THR A 228     227.023 254.690 114.293  1.00  0.00           O  
ATOM   3383  CB  THR A 228     226.225 257.256 115.075  1.00  0.00           C  
ATOM   3384  OG1 THR A 228     225.821 256.826 116.381  1.00  0.00           O  
ATOM   3385  CG2 THR A 228     225.944 258.743 114.925  1.00  0.00           C  
ATOM   3386  H   THR A 228     223.596 256.687 115.069  1.00  0.00           H  
ATOM   3387  HA  THR A 228     225.761 256.817 113.025  1.00  0.00           H  
ATOM   3388  HB  THR A 228     227.295 257.081 114.964  1.00  0.00           H  
ATOM   3389  HG1 THR A 228     224.878 256.970 116.487  1.00  0.00           H  
ATOM   3390 1HG2 THR A 228     226.494 259.295 115.688  1.00  0.00           H  
ATOM   3391 2HG2 THR A 228     226.261 259.076 113.937  1.00  0.00           H  
ATOM   3392 3HG2 THR A 228     224.877 258.925 115.044  1.00  0.00           H  
ATOM   3393  N   LYS A 229     224.882 254.073 113.934  1.00  0.00           N  
ATOM   3394  CA  LYS A 229     225.095 252.622 113.973  1.00  0.00           C  
ATOM   3395  C   LYS A 229     225.821 252.176 115.204  1.00  0.00           C  
ATOM   3396  O   LYS A 229     226.631 251.238 115.163  1.00  0.00           O  
ATOM   3397  CB  LYS A 229     225.869 252.158 112.738  1.00  0.00           C  
ATOM   3398  CG  LYS A 229     225.136 252.371 111.420  1.00  0.00           C  
ATOM   3399  CD  LYS A 229     223.871 251.529 111.350  1.00  0.00           C  
ATOM   3400  CE  LYS A 229     223.169 251.693 110.009  1.00  0.00           C  
ATOM   3401  NZ  LYS A 229     221.887 250.941 109.956  1.00  0.00           N  
ATOM   3402  H   LYS A 229     223.951 254.429 113.769  1.00  0.00           H  
ATOM   3403  HA  LYS A 229     224.122 252.129 113.979  1.00  0.00           H  
ATOM   3404 1HB  LYS A 229     226.819 252.691 112.682  1.00  0.00           H  
ATOM   3405 2HB  LYS A 229     226.095 251.096 112.828  1.00  0.00           H  
ATOM   3406 1HG  LYS A 229     224.869 253.423 111.317  1.00  0.00           H  
ATOM   3407 2HG  LYS A 229     225.790 252.098 110.592  1.00  0.00           H  
ATOM   3408 1HD  LYS A 229     224.124 250.477 111.491  1.00  0.00           H  
ATOM   3409 2HD  LYS A 229     223.189 251.830 112.145  1.00  0.00           H  
ATOM   3410 1HE  LYS A 229     222.965 252.748 109.833  1.00  0.00           H  
ATOM   3411 2HE  LYS A 229     223.820 251.334 109.212  1.00  0.00           H  
ATOM   3412 1HZ  LYS A 229     221.454 251.075 109.053  1.00  0.00           H  
ATOM   3413 2HZ  LYS A 229     222.067 249.957 110.100  1.00  0.00           H  
ATOM   3414 3HZ  LYS A 229     221.268 251.279 110.679  1.00  0.00           H  
ATOM   3415  N   ASN A 230     225.509 252.807 116.333  1.00  0.00           N  
ATOM   3416  CA  ASN A 230     226.124 252.440 117.593  1.00  0.00           C  
ATOM   3417  C   ASN A 230     227.662 252.439 117.604  1.00  0.00           C  
ATOM   3418  O   ASN A 230     228.290 251.710 118.371  1.00  0.00           O  
ATOM   3419  CB  ASN A 230     225.604 251.079 118.017  1.00  0.00           C  
ATOM   3420  CG  ASN A 230     224.194 251.135 118.536  1.00  0.00           C  
ATOM   3421  OD1 ASN A 230     223.893 251.885 119.472  1.00  0.00           O  
ATOM   3422  ND2 ASN A 230     223.323 250.356 117.947  1.00  0.00           N  
ATOM   3423  H   ASN A 230     224.832 253.556 116.316  1.00  0.00           H  
ATOM   3424  HA  ASN A 230     225.847 253.183 118.343  1.00  0.00           H  
ATOM   3425 1HB  ASN A 230     225.639 250.395 117.167  1.00  0.00           H  
ATOM   3426 2HB  ASN A 230     226.249 250.668 118.794  1.00  0.00           H  
ATOM   3427 1HD2 ASN A 230     222.370 250.351 118.250  1.00  0.00           H  
ATOM   3428 2HD2 ASN A 230     223.610 249.765 117.193  1.00  0.00           H  
ATOM   3429  N   ASN A 231     228.224 253.287 116.773  1.00  0.00           N  
ATOM   3430  CA  ASN A 231     229.676 253.480 116.695  1.00  0.00           C  
ATOM   3431  C   ASN A 231     230.110 254.941 116.589  1.00  0.00           C  
ATOM   3432  O   ASN A 231     231.117 255.248 115.943  1.00  0.00           O  
ATOM   3433  CB  ASN A 231     230.237 252.692 115.525  1.00  0.00           C  
ATOM   3434  CG  ASN A 231     231.727 252.517 115.608  1.00  0.00           C  
ATOM   3435  OD1 ASN A 231     232.305 252.518 116.701  1.00  0.00           O  
ATOM   3436  ND2 ASN A 231     232.362 252.366 114.473  1.00  0.00           N  
ATOM   3437  H   ASN A 231     227.623 253.825 116.165  1.00  0.00           H  
ATOM   3438  HA  ASN A 231     230.124 253.111 117.619  1.00  0.00           H  
ATOM   3439 1HB  ASN A 231     229.768 251.708 115.491  1.00  0.00           H  
ATOM   3440 2HB  ASN A 231     229.994 253.203 114.593  1.00  0.00           H  
ATOM   3441 1HD2 ASN A 231     233.355 252.245 114.468  1.00  0.00           H  
ATOM   3442 2HD2 ASN A 231     231.854 252.372 113.612  1.00  0.00           H  
ATOM   3443  N   LEU A 232     229.369 255.861 117.215  1.00  0.00           N  
ATOM   3444  CA  LEU A 232     229.825 257.227 117.277  1.00  0.00           C  
ATOM   3445  C   LEU A 232     231.091 257.296 118.156  1.00  0.00           C  
ATOM   3446  O   LEU A 232     231.057 256.877 119.304  1.00  0.00           O  
ATOM   3447  CB  LEU A 232     228.743 258.118 117.925  1.00  0.00           C  
ATOM   3448  CG  LEU A 232     229.148 259.604 118.066  1.00  0.00           C  
ATOM   3449  CD1 LEU A 232     229.313 260.355 116.746  1.00  0.00           C  
ATOM   3450  CD2 LEU A 232     228.131 260.372 119.011  1.00  0.00           C  
ATOM   3451  H   LEU A 232     228.490 255.616 117.648  1.00  0.00           H  
ATOM   3452  HA  LEU A 232     230.066 257.557 116.267  1.00  0.00           H  
ATOM   3453 1HB  LEU A 232     227.839 258.062 117.321  1.00  0.00           H  
ATOM   3454 2HB  LEU A 232     228.517 257.725 118.916  1.00  0.00           H  
ATOM   3455  HG  LEU A 232     230.148 259.670 118.496  1.00  0.00           H  
ATOM   3456 1HD1 LEU A 232     229.598 261.388 116.948  1.00  0.00           H  
ATOM   3457 2HD1 LEU A 232     230.089 259.876 116.149  1.00  0.00           H  
ATOM   3458 3HD1 LEU A 232     228.371 260.339 116.198  1.00  0.00           H  
ATOM   3459 1HD2 LEU A 232     228.433 261.416 119.099  1.00  0.00           H  
ATOM   3460 2HD2 LEU A 232     227.128 260.319 118.586  1.00  0.00           H  
ATOM   3461 3HD2 LEU A 232     228.132 259.910 119.998  1.00  0.00           H  
ATOM   3462  N   ARG A 233     232.203 257.821 117.640  1.00  0.00           N  
ATOM   3463  CA  ARG A 233     233.441 257.830 118.423  1.00  0.00           C  
ATOM   3464  C   ARG A 233     233.926 259.234 118.801  1.00  0.00           C  
ATOM   3465  O   ARG A 233     234.947 259.364 119.475  1.00  0.00           O  
ATOM   3466  CB  ARG A 233     234.545 257.124 117.650  1.00  0.00           C  
ATOM   3467  CG  ARG A 233     234.299 255.646 117.390  1.00  0.00           C  
ATOM   3468  CD  ARG A 233     235.424 255.025 116.645  1.00  0.00           C  
ATOM   3469  NE  ARG A 233     235.191 253.612 116.390  1.00  0.00           N  
ATOM   3470  CZ  ARG A 233     236.054 252.798 115.752  1.00  0.00           C  
ATOM   3471  NH1 ARG A 233     237.199 253.269 115.311  1.00  0.00           N  
ATOM   3472  NH2 ARG A 233     235.749 251.525 115.569  1.00  0.00           N  
ATOM   3473  H   ARG A 233     232.206 258.216 116.710  1.00  0.00           H  
ATOM   3474  HA  ARG A 233     233.264 257.295 119.357  1.00  0.00           H  
ATOM   3475 1HB  ARG A 233     234.681 257.610 116.685  1.00  0.00           H  
ATOM   3476 2HB  ARG A 233     235.485 257.211 118.196  1.00  0.00           H  
ATOM   3477 1HG  ARG A 233     234.188 255.123 118.341  1.00  0.00           H  
ATOM   3478 2HG  ARG A 233     233.389 255.526 116.801  1.00  0.00           H  
ATOM   3479 1HD  ARG A 233     235.547 255.528 115.686  1.00  0.00           H  
ATOM   3480 2HD  ARG A 233     236.341 255.120 117.224  1.00  0.00           H  
ATOM   3481  HE  ARG A 233     234.320 253.213 116.715  1.00  0.00           H  
ATOM   3482 1HH1 ARG A 233     237.432 254.242 115.450  1.00  0.00           H  
ATOM   3483 2HH1 ARG A 233     237.846 252.659 114.832  1.00  0.00           H  
ATOM   3484 1HH2 ARG A 233     234.868 251.162 115.908  1.00  0.00           H  
ATOM   3485 2HH2 ARG A 233     236.395 250.915 115.091  1.00  0.00           H  
ATOM   3486  N   TYR A 234     233.226 260.263 118.342  1.00  0.00           N  
ATOM   3487  CA  TYR A 234     233.639 261.628 118.595  1.00  0.00           C  
ATOM   3488  C   TYR A 234     232.478 262.463 119.044  1.00  0.00           C  
ATOM   3489  O   TYR A 234     231.488 262.554 118.327  1.00  0.00           O  
ATOM   3490  CB  TYR A 234     234.279 262.242 117.348  1.00  0.00           C  
ATOM   3491  CG  TYR A 234     235.409 261.417 116.773  1.00  0.00           C  
ATOM   3492  CD1 TYR A 234     235.153 260.492 115.771  1.00  0.00           C  
ATOM   3493  CD2 TYR A 234     236.701 261.587 117.247  1.00  0.00           C  
ATOM   3494  CE1 TYR A 234     236.186 259.739 115.247  1.00  0.00           C  
ATOM   3495  CE2 TYR A 234     237.734 260.834 116.722  1.00  0.00           C  
ATOM   3496  CZ  TYR A 234     237.480 259.914 115.726  1.00  0.00           C  
ATOM   3497  OH  TYR A 234     238.508 259.164 115.203  1.00  0.00           O  
ATOM   3498  H   TYR A 234     232.388 260.094 117.805  1.00  0.00           H  
ATOM   3499  HA  TYR A 234     234.379 261.623 119.396  1.00  0.00           H  
ATOM   3500 1HB  TYR A 234     233.520 262.366 116.573  1.00  0.00           H  
ATOM   3501 2HB  TYR A 234     234.667 263.231 117.587  1.00  0.00           H  
ATOM   3502  HD1 TYR A 234     234.138 260.359 115.399  1.00  0.00           H  
ATOM   3503  HD2 TYR A 234     236.902 262.313 118.034  1.00  0.00           H  
ATOM   3504  HE1 TYR A 234     235.985 259.012 114.460  1.00  0.00           H  
ATOM   3505  HE2 TYR A 234     238.750 260.967 117.095  1.00  0.00           H  
ATOM   3506  HH  TYR A 234     239.330 259.403 115.638  1.00  0.00           H  
ATOM   3507  N   ALA A 235     232.617 263.134 120.192  1.00  0.00           N  
ATOM   3508  CA  ALA A 235     231.616 264.113 120.568  1.00  0.00           C  
ATOM   3509  C   ALA A 235     232.284 265.408 120.977  1.00  0.00           C  
ATOM   3510  O   ALA A 235     233.171 265.384 121.808  1.00  0.00           O  
ATOM   3511  CB  ALA A 235     230.730 263.582 121.722  1.00  0.00           C  
ATOM   3512  H   ALA A 235     233.404 262.975 120.805  1.00  0.00           H  
ATOM   3513  HA  ALA A 235     230.988 264.306 119.698  1.00  0.00           H  
ATOM   3514 1HB  ALA A 235     229.987 264.334 121.986  1.00  0.00           H  
ATOM   3515 2HB  ALA A 235     230.225 262.670 121.403  1.00  0.00           H  
ATOM   3516 3HB  ALA A 235     231.353 263.368 122.589  1.00  0.00           H  
ATOM   3517  N   LEU A 236     231.821 266.507 120.406  1.00  0.00           N  
ATOM   3518  CA  LEU A 236     232.298 267.846 120.786  1.00  0.00           C  
ATOM   3519  C   LEU A 236     231.179 268.595 121.461  1.00  0.00           C  
ATOM   3520  O   LEU A 236     230.136 268.888 120.824  1.00  0.00           O  
ATOM   3521  CB  LEU A 236     232.766 268.630 119.527  1.00  0.00           C  
ATOM   3522  CG  LEU A 236     233.218 270.067 119.823  1.00  0.00           C  
ATOM   3523  CD1 LEU A 236     234.463 270.088 120.697  1.00  0.00           C  
ATOM   3524  CD2 LEU A 236     233.428 270.830 118.525  1.00  0.00           C  
ATOM   3525  H   LEU A 236     231.118 266.421 119.686  1.00  0.00           H  
ATOM   3526  HA  LEU A 236     233.136 267.732 121.473  1.00  0.00           H  
ATOM   3527 1HB  LEU A 236     233.595 268.091 119.070  1.00  0.00           H  
ATOM   3528 2HB  LEU A 236     231.944 268.663 118.813  1.00  0.00           H  
ATOM   3529  HG  LEU A 236     232.455 270.574 120.415  1.00  0.00           H  
ATOM   3530 1HD1 LEU A 236     234.756 271.120 120.888  1.00  0.00           H  
ATOM   3531 2HD1 LEU A 236     234.251 269.591 121.644  1.00  0.00           H  
ATOM   3532 3HD1 LEU A 236     235.274 269.569 120.187  1.00  0.00           H  
ATOM   3533 1HD2 LEU A 236     233.748 271.848 118.749  1.00  0.00           H  
ATOM   3534 2HD2 LEU A 236     234.194 270.332 117.930  1.00  0.00           H  
ATOM   3535 3HD2 LEU A 236     232.494 270.858 117.964  1.00  0.00           H  
ATOM   3536  N   ASP A 237     231.383 268.912 122.745  1.00  0.00           N  
ATOM   3537  CA  ASP A 237     230.374 269.544 123.571  1.00  0.00           C  
ATOM   3538  C   ASP A 237     230.664 271.042 123.706  1.00  0.00           C  
ATOM   3539  O   ASP A 237     231.616 271.455 124.391  1.00  0.00           O  
ATOM   3540  CB  ASP A 237     230.378 268.886 124.951  1.00  0.00           C  
ATOM   3541  CG  ASP A 237     229.328 269.441 125.869  1.00  0.00           C  
ATOM   3542  OD1 ASP A 237     228.667 270.403 125.459  1.00  0.00           O  
ATOM   3543  OD2 ASP A 237     229.166 268.853 126.965  1.00  0.00           O  
ATOM   3544  H   ASP A 237     232.284 268.697 123.147  1.00  0.00           H  
ATOM   3545  HA  ASP A 237     229.404 269.417 123.090  1.00  0.00           H  
ATOM   3546 1HB  ASP A 237     230.214 267.814 124.843  1.00  0.00           H  
ATOM   3547 2HB  ASP A 237     231.354 269.023 125.417  1.00  0.00           H  
ATOM   3548  N   CYS A 238     229.844 271.836 123.026  1.00  0.00           N  
ATOM   3549  CA  CYS A 238     230.014 273.283 122.974  1.00  0.00           C  
ATOM   3550  C   CYS A 238     229.229 274.000 124.028  1.00  0.00           C  
ATOM   3551  O   CYS A 238     229.237 275.210 124.049  1.00  0.00           O  
ATOM   3552  CB  CYS A 238     229.594 273.823 121.607  1.00  0.00           C  
ATOM   3553  SG  CYS A 238     230.622 273.243 120.236  1.00  0.00           S  
ATOM   3554  H   CYS A 238     229.074 271.413 122.528  1.00  0.00           H  
ATOM   3555  HA  CYS A 238     231.068 273.513 123.131  1.00  0.00           H  
ATOM   3556 1HB  CYS A 238     228.563 273.533 121.402  1.00  0.00           H  
ATOM   3557 2HB  CYS A 238     229.631 274.912 121.619  1.00  0.00           H  
ATOM   3558  HG  CYS A 238     230.372 271.949 120.413  1.00  0.00           H  
ATOM   3559  N   ILE A 239     228.557 273.247 124.905  1.00  0.00           N  
ATOM   3560  CA  ILE A 239     227.751 273.803 125.996  1.00  0.00           C  
ATOM   3561  C   ILE A 239     228.428 273.574 127.342  1.00  0.00           C  
ATOM   3562  O   ILE A 239     228.621 274.537 128.126  1.00  0.00           O  
ATOM   3563  CB  ILE A 239     226.343 273.181 126.017  1.00  0.00           C  
ATOM   3564  CG1 ILE A 239     225.633 273.421 124.682  1.00  0.00           C  
ATOM   3565  CG2 ILE A 239     225.527 273.752 127.167  1.00  0.00           C  
ATOM   3566  CD1 ILE A 239     225.460 274.882 124.336  1.00  0.00           C  
ATOM   3567  H   ILE A 239     228.616 272.244 124.799  1.00  0.00           H  
ATOM   3568  HA  ILE A 239     227.650 274.876 125.839  1.00  0.00           H  
ATOM   3569  HB  ILE A 239     226.423 272.102 126.142  1.00  0.00           H  
ATOM   3570 1HG1 ILE A 239     226.196 272.945 123.880  1.00  0.00           H  
ATOM   3571 2HG1 ILE A 239     224.646 272.958 124.706  1.00  0.00           H  
ATOM   3572 1HG2 ILE A 239     224.534 273.302 127.167  1.00  0.00           H  
ATOM   3573 2HG2 ILE A 239     226.025 273.531 128.111  1.00  0.00           H  
ATOM   3574 3HG2 ILE A 239     225.436 274.831 127.048  1.00  0.00           H  
ATOM   3575 1HD1 ILE A 239     224.949 274.971 123.377  1.00  0.00           H  
ATOM   3576 2HD1 ILE A 239     224.867 275.371 125.110  1.00  0.00           H  
ATOM   3577 3HD1 ILE A 239     226.437 275.359 124.272  1.00  0.00           H  
ATOM   3578  N   THR A 240     228.785 272.317 127.601  1.00  0.00           N  
ATOM   3579  CA  THR A 240     229.474 271.845 128.823  1.00  0.00           C  
ATOM   3580  C   THR A 240     228.767 272.135 130.158  1.00  0.00           C  
ATOM   3581  O   THR A 240     229.242 272.969 130.981  1.00  0.00           O  
ATOM   3582  CB  THR A 240     230.890 272.447 128.888  1.00  0.00           C  
ATOM   3583  OG1 THR A 240     231.512 272.351 127.600  1.00  0.00           O  
ATOM   3584  CG2 THR A 240     231.737 271.709 129.913  1.00  0.00           C  
ATOM   3585  H   THR A 240     228.551 271.650 126.880  1.00  0.00           H  
ATOM   3586  HA  THR A 240     229.552 270.758 128.778  1.00  0.00           H  
ATOM   3587  HB  THR A 240     230.825 273.499 129.168  1.00  0.00           H  
ATOM   3588  HG1 THR A 240     230.907 271.932 126.983  1.00  0.00           H  
ATOM   3589 1HG2 THR A 240     232.734 272.148 129.945  1.00  0.00           H  
ATOM   3590 2HG2 THR A 240     231.272 271.790 130.895  1.00  0.00           H  
ATOM   3591 3HG2 THR A 240     231.813 270.659 129.633  1.00  0.00           H  
ATOM   3592  N   ASN A 241     227.651 271.446 130.382  1.00  0.00           N  
ATOM   3593  CA  ASN A 241     226.978 271.442 131.679  1.00  0.00           C  
ATOM   3594  C   ASN A 241     226.633 270.014 131.982  1.00  0.00           C  
ATOM   3595  O   ASN A 241     226.980 269.092 131.204  1.00  0.00           O  
ATOM   3596  CB  ASN A 241     225.750 272.387 131.709  1.00  0.00           C  
ATOM   3597  CG  ASN A 241     224.716 272.063 130.625  1.00  0.00           C  
ATOM   3598  OD1 ASN A 241     224.593 270.933 130.200  1.00  0.00           O  
ATOM   3599  ND2 ASN A 241     223.983 273.057 130.188  1.00  0.00           N  
ATOM   3600  H   ASN A 241     227.259 270.907 129.623  1.00  0.00           H  
ATOM   3601  HA  ASN A 241     227.669 271.829 132.429  1.00  0.00           H  
ATOM   3602 1HB  ASN A 241     225.264 272.322 132.683  1.00  0.00           H  
ATOM   3603 2HB  ASN A 241     226.080 273.417 131.577  1.00  0.00           H  
ATOM   3604 1HD2 ASN A 241     223.294 272.897 129.481  1.00  0.00           H  
ATOM   3605 2HD2 ASN A 241     224.112 273.975 130.561  1.00  0.00           H  
ATOM   3606  N   VAL A 242     225.944 269.810 133.109  1.00  0.00           N  
ATOM   3607  CA  VAL A 242     225.648 268.486 133.542  1.00  0.00           C  
ATOM   3608  C   VAL A 242     224.835 267.735 132.463  1.00  0.00           C  
ATOM   3609  O   VAL A 242     225.104 266.570 132.194  1.00  0.00           O  
ATOM   3610  CB  VAL A 242     224.863 268.536 134.866  1.00  0.00           C  
ATOM   3611  CG1 VAL A 242     224.355 267.151 135.237  1.00  0.00           C  
ATOM   3612  CG2 VAL A 242     225.745 269.100 135.970  1.00  0.00           C  
ATOM   3613  H   VAL A 242     225.627 270.592 133.664  1.00  0.00           H  
ATOM   3614  HA  VAL A 242     226.588 267.957 133.705  1.00  0.00           H  
ATOM   3615  HB  VAL A 242     223.990 269.175 134.736  1.00  0.00           H  
ATOM   3616 1HG1 VAL A 242     223.803 267.205 136.176  1.00  0.00           H  
ATOM   3617 2HG1 VAL A 242     223.698 266.782 134.450  1.00  0.00           H  
ATOM   3618 3HG1 VAL A 242     225.200 266.472 135.353  1.00  0.00           H  
ATOM   3619 1HG2 VAL A 242     225.184 269.134 136.903  1.00  0.00           H  
ATOM   3620 2HG2 VAL A 242     226.622 268.465 136.096  1.00  0.00           H  
ATOM   3621 3HG2 VAL A 242     226.063 270.108 135.702  1.00  0.00           H  
ATOM   3622  N   GLU A 243     223.879 268.422 131.834  1.00  0.00           N  
ATOM   3623  CA  GLU A 243     223.033 267.755 130.832  1.00  0.00           C  
ATOM   3624  C   GLU A 243     223.770 267.396 129.539  1.00  0.00           C  
ATOM   3625  O   GLU A 243     223.556 266.290 129.007  1.00  0.00           O  
ATOM   3626  CB  GLU A 243     221.834 268.644 130.494  1.00  0.00           C  
ATOM   3627  CG  GLU A 243     220.823 268.791 131.622  1.00  0.00           C  
ATOM   3628  CD  GLU A 243     219.696 269.725 131.280  1.00  0.00           C  
ATOM   3629  OE1 GLU A 243     219.755 270.342 130.244  1.00  0.00           O  
ATOM   3630  OE2 GLU A 243     218.775 269.822 132.056  1.00  0.00           O  
ATOM   3631  H   GLU A 243     223.725 269.400 132.036  1.00  0.00           H  
ATOM   3632  HA  GLU A 243     222.672 266.816 131.254  1.00  0.00           H  
ATOM   3633 1HB  GLU A 243     222.184 269.641 130.227  1.00  0.00           H  
ATOM   3634 2HB  GLU A 243     221.312 268.237 129.628  1.00  0.00           H  
ATOM   3635 1HG  GLU A 243     220.408 267.810 131.855  1.00  0.00           H  
ATOM   3636 2HG  GLU A 243     221.336 269.158 132.510  1.00  0.00           H  
ATOM   3637  N   SER A 244     224.595 268.337 129.015  1.00  0.00           N  
ATOM   3638  CA  SER A 244     225.308 268.100 127.725  1.00  0.00           C  
ATOM   3639  C   SER A 244     226.288 266.928 127.878  1.00  0.00           C  
ATOM   3640  O   SER A 244     226.402 266.096 126.979  1.00  0.00           O  
ATOM   3641  CB  SER A 244     226.057 269.343 127.286  1.00  0.00           C  
ATOM   3642  OG  SER A 244     227.081 269.657 128.190  1.00  0.00           O  
ATOM   3643  H   SER A 244     224.733 269.212 129.500  1.00  0.00           H  
ATOM   3644  HA  SER A 244     224.569 267.854 126.961  1.00  0.00           H  
ATOM   3645 1HB  SER A 244     226.480 269.182 126.295  1.00  0.00           H  
ATOM   3646 2HB  SER A 244     225.363 270.179 127.214  1.00  0.00           H  
ATOM   3647  HG  SER A 244     227.892 269.327 127.796  1.00  0.00           H  
ATOM   3648  N   THR A 245     226.975 266.853 129.020  1.00  0.00           N  
ATOM   3649  CA  THR A 245     227.916 265.772 129.292  1.00  0.00           C  
ATOM   3650  C   THR A 245     227.221 264.397 129.335  1.00  0.00           C  
ATOM   3651  O   THR A 245     227.653 263.431 128.678  1.00  0.00           O  
ATOM   3652  CB  THR A 245     228.657 266.020 130.619  1.00  0.00           C  
ATOM   3653  OG1 THR A 245     229.411 267.236 130.528  1.00  0.00           O  
ATOM   3654  CG2 THR A 245     229.598 264.866 130.928  1.00  0.00           C  
ATOM   3655  H   THR A 245     226.836 267.571 129.717  1.00  0.00           H  
ATOM   3656  HA  THR A 245     228.649 265.740 128.485  1.00  0.00           H  
ATOM   3657  HB  THR A 245     227.933 266.117 131.427  1.00  0.00           H  
ATOM   3658  HG1 THR A 245     229.813 267.298 129.658  1.00  0.00           H  
ATOM   3659 1HG2 THR A 245     230.113 265.058 131.869  1.00  0.00           H  
ATOM   3660 2HG2 THR A 245     229.026 263.942 131.009  1.00  0.00           H  
ATOM   3661 3HG2 THR A 245     230.331 264.770 130.127  1.00  0.00           H  
ATOM   3662  N   THR A 246     226.116 264.328 130.058  1.00  0.00           N  
ATOM   3663  CA  THR A 246     225.294 263.099 130.103  1.00  0.00           C  
ATOM   3664  C   THR A 246     224.892 262.687 128.730  1.00  0.00           C  
ATOM   3665  O   THR A 246     225.040 261.507 128.386  1.00  0.00           O  
ATOM   3666  CB  THR A 246     224.028 263.280 130.961  1.00  0.00           C  
ATOM   3667  OG1 THR A 246     224.402 263.584 132.311  1.00  0.00           O  
ATOM   3668  CG2 THR A 246     223.187 262.013 130.945  1.00  0.00           C  
ATOM   3669  H   THR A 246     225.826 265.134 130.593  1.00  0.00           H  
ATOM   3670  HA  THR A 246     225.889 262.301 130.549  1.00  0.00           H  
ATOM   3671  HB  THR A 246     223.437 264.107 130.567  1.00  0.00           H  
ATOM   3672  HG1 THR A 246     224.630 264.515 132.377  1.00  0.00           H  
ATOM   3673 1HG2 THR A 246     222.297 262.159 131.556  1.00  0.00           H  
ATOM   3674 2HG2 THR A 246     222.892 261.785 129.921  1.00  0.00           H  
ATOM   3675 3HG2 THR A 246     223.770 261.185 131.347  1.00  0.00           H  
ATOM   3676  N   PHE A 247     224.369 263.635 127.955  1.00  0.00           N  
ATOM   3677  CA  PHE A 247     223.846 263.353 126.645  1.00  0.00           C  
ATOM   3678  C   PHE A 247     224.957 262.801 125.726  1.00  0.00           C  
ATOM   3679  O   PHE A 247     224.774 261.801 124.999  1.00  0.00           O  
ATOM   3680  CB  PHE A 247     223.256 264.627 125.993  1.00  0.00           C  
ATOM   3681  CG  PHE A 247     222.683 264.362 124.604  1.00  0.00           C  
ATOM   3682  CD1 PHE A 247     221.324 264.036 124.445  1.00  0.00           C  
ATOM   3683  CD2 PHE A 247     223.494 264.367 123.483  1.00  0.00           C  
ATOM   3684  CE1 PHE A 247     220.813 263.736 123.149  1.00  0.00           C  
ATOM   3685  CE2 PHE A 247     223.026 264.086 122.208  1.00  0.00           C  
ATOM   3686  CZ  PHE A 247     221.677 263.787 122.013  1.00  0.00           C  
ATOM   3687  H   PHE A 247     224.340 264.583 128.303  1.00  0.00           H  
ATOM   3688  HA  PHE A 247     223.068 262.595 126.739  1.00  0.00           H  
ATOM   3689 1HB  PHE A 247     222.467 265.029 126.628  1.00  0.00           H  
ATOM   3690 2HB  PHE A 247     224.032 265.388 125.914  1.00  0.00           H  
ATOM   3691  HD1 PHE A 247     220.675 264.018 125.321  1.00  0.00           H  
ATOM   3692  HD2 PHE A 247     224.548 264.600 123.637  1.00  0.00           H  
ATOM   3693  HE1 PHE A 247     219.764 263.468 123.026  1.00  0.00           H  
ATOM   3694  HE2 PHE A 247     223.709 264.097 121.359  1.00  0.00           H  
ATOM   3695  HZ  PHE A 247     221.281 263.593 121.017  1.00  0.00           H  
ATOM   3696  N   CYS A 248     226.126 263.460 125.759  1.00  0.00           N  
ATOM   3697  CA  CYS A 248     227.222 263.059 124.880  1.00  0.00           C  
ATOM   3698  C   CYS A 248     227.701 261.664 125.183  1.00  0.00           C  
ATOM   3699  O   CYS A 248     227.906 260.859 124.263  1.00  0.00           O  
ATOM   3700  CB  CYS A 248     228.401 264.024 125.010  1.00  0.00           C  
ATOM   3701  SG  CYS A 248     228.087 265.669 124.328  1.00  0.00           S  
ATOM   3702  H   CYS A 248     226.260 264.237 126.390  1.00  0.00           H  
ATOM   3703  HA  CYS A 248     226.866 263.084 123.850  1.00  0.00           H  
ATOM   3704 1HB  CYS A 248     228.662 264.139 126.062  1.00  0.00           H  
ATOM   3705 2HB  CYS A 248     229.270 263.608 124.501  1.00  0.00           H  
ATOM   3706  HG  CYS A 248     227.849 265.261 123.085  1.00  0.00           H  
ATOM   3707  N   PHE A 249     227.897 261.366 126.464  1.00  0.00           N  
ATOM   3708  CA  PHE A 249     228.251 260.037 126.914  1.00  0.00           C  
ATOM   3709  C   PHE A 249     227.271 258.956 126.477  1.00  0.00           C  
ATOM   3710  O   PHE A 249     227.706 257.832 126.156  1.00  0.00           O  
ATOM   3711  CB  PHE A 249     228.362 260.027 128.440  1.00  0.00           C  
ATOM   3712  CG  PHE A 249     229.597 260.704 128.962  1.00  0.00           C  
ATOM   3713  CD1 PHE A 249     230.577 261.158 128.091  1.00  0.00           C  
ATOM   3714  CD2 PHE A 249     229.783 260.888 130.323  1.00  0.00           C  
ATOM   3715  CE1 PHE A 249     231.714 261.781 128.570  1.00  0.00           C  
ATOM   3716  CE2 PHE A 249     230.917 261.511 130.805  1.00  0.00           C  
ATOM   3717  CZ  PHE A 249     231.884 261.958 129.927  1.00  0.00           C  
ATOM   3718  H   PHE A 249     227.792 262.104 127.145  1.00  0.00           H  
ATOM   3719  HA  PHE A 249     229.218 259.772 126.484  1.00  0.00           H  
ATOM   3720 1HB  PHE A 249     227.494 260.524 128.871  1.00  0.00           H  
ATOM   3721 2HB  PHE A 249     228.361 258.999 128.798  1.00  0.00           H  
ATOM   3722  HD1 PHE A 249     230.442 261.019 127.018  1.00  0.00           H  
ATOM   3723  HD2 PHE A 249     229.019 260.535 131.017  1.00  0.00           H  
ATOM   3724  HE1 PHE A 249     232.476 262.133 127.875  1.00  0.00           H  
ATOM   3725  HE2 PHE A 249     231.051 261.650 131.878  1.00  0.00           H  
ATOM   3726  HZ  PHE A 249     232.780 262.448 130.305  1.00  0.00           H  
ATOM   3727  N   ALA A 250     225.978 259.308 126.450  1.00  0.00           N  
ATOM   3728  CA  ALA A 250     224.901 258.366 126.124  1.00  0.00           C  
ATOM   3729  C   ALA A 250     224.893 258.096 124.637  1.00  0.00           C  
ATOM   3730  O   ALA A 250     224.596 256.982 124.246  1.00  0.00           O  
ATOM   3731  CB  ALA A 250     223.518 258.882 126.591  1.00  0.00           C  
ATOM   3732  H   ALA A 250     225.745 260.267 126.665  1.00  0.00           H  
ATOM   3733  HA  ALA A 250     225.096 257.432 126.652  1.00  0.00           H  
ATOM   3734 1HB  ALA A 250     222.751 258.154 126.329  1.00  0.00           H  
ATOM   3735 2HB  ALA A 250     223.529 259.025 127.672  1.00  0.00           H  
ATOM   3736 3HB  ALA A 250     223.300 259.830 126.102  1.00  0.00           H  
ATOM   3737  N   ALA A 251     225.268 259.082 123.827  1.00  0.00           N  
ATOM   3738  CA  ALA A 251     225.262 258.975 122.361  1.00  0.00           C  
ATOM   3739  C   ALA A 251     226.460 258.216 121.774  1.00  0.00           C  
ATOM   3740  O   ALA A 251     226.350 257.639 120.700  1.00  0.00           O  
ATOM   3741  CB  ALA A 251     225.193 260.365 121.712  1.00  0.00           C  
ATOM   3742  H   ALA A 251     225.571 259.945 124.256  1.00  0.00           H  
ATOM   3743  HA  ALA A 251     224.378 258.410 122.066  1.00  0.00           H  
ATOM   3744 1HB  ALA A 251     225.190 260.260 120.627  1.00  0.00           H  
ATOM   3745 2HB  ALA A 251     224.281 260.870 122.030  1.00  0.00           H  
ATOM   3746 3HB  ALA A 251     226.058 260.952 122.017  1.00  0.00           H  
ATOM   3747  N   ILE A 252     227.573 258.244 122.490  1.00  0.00           N  
ATOM   3748  CA  ILE A 252     228.817 257.596 122.073  1.00  0.00           C  
ATOM   3749  C   ILE A 252     228.565 256.088 121.963  1.00  0.00           C  
ATOM   3750  O   ILE A 252     227.818 255.527 122.788  1.00  0.00           O  
ATOM   3751  CB  ILE A 252     229.962 257.874 123.064  1.00  0.00           C  
ATOM   3752  CG1 ILE A 252     230.409 259.335 122.967  1.00  0.00           C  
ATOM   3753  CG2 ILE A 252     231.131 256.938 122.803  1.00  0.00           C  
ATOM   3754  CD1 ILE A 252     231.360 259.757 124.064  1.00  0.00           C  
ATOM   3755  H   ILE A 252     227.548 258.742 123.368  1.00  0.00           H  
ATOM   3756  HA  ILE A 252     229.106 257.996 121.102  1.00  0.00           H  
ATOM   3757  HB  ILE A 252     229.606 257.721 124.083  1.00  0.00           H  
ATOM   3758 1HG1 ILE A 252     230.898 259.503 122.008  1.00  0.00           H  
ATOM   3759 2HG1 ILE A 252     229.535 259.986 123.006  1.00  0.00           H  
ATOM   3760 1HG2 ILE A 252     231.931 257.148 123.512  1.00  0.00           H  
ATOM   3761 2HG2 ILE A 252     230.804 255.906 122.922  1.00  0.00           H  
ATOM   3762 3HG2 ILE A 252     231.497 257.088 121.787  1.00  0.00           H  
ATOM   3763 1HD1 ILE A 252     231.631 260.804 123.928  1.00  0.00           H  
ATOM   3764 2HD1 ILE A 252     230.876 259.630 125.034  1.00  0.00           H  
ATOM   3765 3HD1 ILE A 252     232.258 259.142 124.023  1.00  0.00           H  
ATOM   3766  N   GLY A 253     229.161 255.471 120.938  1.00  0.00           N  
ATOM   3767  CA  GLY A 253     228.944 254.029 120.611  1.00  0.00           C  
ATOM   3768  C   GLY A 253     229.359 253.035 121.666  1.00  0.00           C  
ATOM   3769  O   GLY A 253     230.030 253.395 122.643  1.00  0.00           O  
ATOM   3770  H   GLY A 253     229.787 256.017 120.363  1.00  0.00           H  
ATOM   3771 1HA  GLY A 253     227.887 253.857 120.409  1.00  0.00           H  
ATOM   3772 2HA  GLY A 253     229.490 253.776 119.703  1.00  0.00           H  
ATOM   3773  N   ARG A 254     228.933 251.778 121.489  1.00  0.00           N  
ATOM   3774  CA  ARG A 254     229.190 250.717 122.476  1.00  0.00           C  
ATOM   3775  C   ARG A 254     230.685 250.362 122.623  1.00  0.00           C  
ATOM   3776  O   ARG A 254     231.076 249.832 123.652  1.00  0.00           O  
ATOM   3777  CB  ARG A 254     228.421 249.460 122.096  1.00  0.00           C  
ATOM   3778  CG  ARG A 254     226.924 249.525 122.352  1.00  0.00           C  
ATOM   3779  CD  ARG A 254     226.616 249.579 123.804  1.00  0.00           C  
ATOM   3780  NE  ARG A 254     225.184 249.588 124.055  1.00  0.00           N  
ATOM   3781  CZ  ARG A 254     224.621 249.761 125.267  1.00  0.00           C  
ATOM   3782  NH1 ARG A 254     225.380 249.937 126.325  1.00  0.00           N  
ATOM   3783  NH2 ARG A 254     223.305 249.753 125.391  1.00  0.00           N  
ATOM   3784  H   ARG A 254     228.419 251.554 120.649  1.00  0.00           H  
ATOM   3785  HA  ARG A 254     228.846 251.061 123.452  1.00  0.00           H  
ATOM   3786 1HB  ARG A 254     228.566 249.252 121.037  1.00  0.00           H  
ATOM   3787 2HB  ARG A 254     228.814 248.610 122.654  1.00  0.00           H  
ATOM   3788 1HG  ARG A 254     226.512 250.418 121.881  1.00  0.00           H  
ATOM   3789 2HG  ARG A 254     226.444 248.640 121.932  1.00  0.00           H  
ATOM   3790 1HD  ARG A 254     227.043 248.707 124.298  1.00  0.00           H  
ATOM   3791 2HD  ARG A 254     227.043 250.484 124.233  1.00  0.00           H  
ATOM   3792  HE  ARG A 254     224.567 249.456 123.264  1.00  0.00           H  
ATOM   3793 1HH1 ARG A 254     226.386 249.943 126.230  1.00  0.00           H  
ATOM   3794 2HH1 ARG A 254     224.958 250.066 127.233  1.00  0.00           H  
ATOM   3795 1HH2 ARG A 254     222.721 249.618 124.577  1.00  0.00           H  
ATOM   3796 2HH2 ARG A 254     222.883 249.883 126.298  1.00  0.00           H  
ATOM   3797  N   ALA A 255     231.493 250.636 121.606  1.00  0.00           N  
ATOM   3798  CA  ALA A 255     232.934 250.310 121.667  1.00  0.00           C  
ATOM   3799  C   ALA A 255     233.792 251.462 122.268  1.00  0.00           C  
ATOM   3800  O   ALA A 255     234.990 251.302 122.500  1.00  0.00           O  
ATOM   3801  CB  ALA A 255     233.438 249.922 120.284  1.00  0.00           C  
ATOM   3802  H   ALA A 255     231.122 251.074 120.775  1.00  0.00           H  
ATOM   3803  HA  ALA A 255     233.059 249.450 122.325  1.00  0.00           H  
ATOM   3804 1HB  ALA A 255     234.500 249.683 120.338  1.00  0.00           H  
ATOM   3805 2HB  ALA A 255     232.888 249.051 119.927  1.00  0.00           H  
ATOM   3806 3HB  ALA A 255     233.287 250.752 119.596  1.00  0.00           H  
ATOM   3807  N   GLY A 256     233.152 252.598 122.529  1.00  0.00           N  
ATOM   3808  CA  GLY A 256     233.808 253.757 123.162  1.00  0.00           C  
ATOM   3809  C   GLY A 256     233.943 254.920 122.225  1.00  0.00           C  
ATOM   3810  O   GLY A 256     233.473 254.897 121.050  1.00  0.00           O  
ATOM   3811  H   GLY A 256     232.175 252.661 122.280  1.00  0.00           H  
ATOM   3812 1HA  GLY A 256     233.234 254.068 124.035  1.00  0.00           H  
ATOM   3813 2HA  GLY A 256     234.797 253.467 123.514  1.00  0.00           H  
ATOM   3814  N   GLY A 257     234.585 255.976 122.719  1.00  0.00           N  
ATOM   3815  CA  GLY A 257     234.777 257.133 121.887  1.00  0.00           C  
ATOM   3816  C   GLY A 257     235.458 258.243 122.664  1.00  0.00           C  
ATOM   3817  O   GLY A 257     235.910 258.032 123.768  1.00  0.00           O  
ATOM   3818  H   GLY A 257     234.941 255.985 123.664  1.00  0.00           H  
ATOM   3819 1HA  GLY A 257     235.379 256.862 121.020  1.00  0.00           H  
ATOM   3820 2HA  GLY A 257     233.813 257.477 121.514  1.00  0.00           H  
ATOM   3821  N   HIS A 258     235.466 259.428 122.086  1.00  0.00           N  
ATOM   3822  CA  HIS A 258     236.248 260.543 122.649  1.00  0.00           C  
ATOM   3823  C   HIS A 258     235.335 261.771 122.824  1.00  0.00           C  
ATOM   3824  O   HIS A 258     234.677 262.222 121.889  1.00  0.00           O  
ATOM   3825  CB  HIS A 258     237.438 260.894 121.750  1.00  0.00           C  
ATOM   3826  CG  HIS A 258     238.312 259.723 121.425  1.00  0.00           C  
ATOM   3827  ND1 HIS A 258     239.203 259.185 122.330  1.00  0.00           N  
ATOM   3828  CD2 HIS A 258     238.433 258.987 120.295  1.00  0.00           C  
ATOM   3829  CE1 HIS A 258     239.834 258.167 121.770  1.00  0.00           C  
ATOM   3830  NE2 HIS A 258     239.385 258.027 120.537  1.00  0.00           N  
ATOM   3831  H   HIS A 258     234.929 259.579 121.244  1.00  0.00           H  
ATOM   3832  HA  HIS A 258     236.640 260.256 123.624  1.00  0.00           H  
ATOM   3833 1HB  HIS A 258     237.075 261.319 120.814  1.00  0.00           H  
ATOM   3834 2HB  HIS A 258     238.051 261.652 122.238  1.00  0.00           H  
ATOM   3835  HD2 HIS A 258     237.879 259.129 119.367  1.00  0.00           H  
ATOM   3836  HE1 HIS A 258     240.595 257.549 122.246  1.00  0.00           H  
ATOM   3837  HE2 HIS A 258     239.689 257.328 119.873  1.00  0.00           H  
ATOM   3838  N   TYR A 259     235.316 262.295 124.038  1.00  0.00           N  
ATOM   3839  CA  TYR A 259     234.505 263.467 124.361  1.00  0.00           C  
ATOM   3840  C   TYR A 259     235.418 264.637 124.593  1.00  0.00           C  
ATOM   3841  O   TYR A 259     236.309 264.560 125.429  1.00  0.00           O  
ATOM   3842  CB  TYR A 259     233.730 263.185 125.650  1.00  0.00           C  
ATOM   3843  CG  TYR A 259     233.003 264.378 126.286  1.00  0.00           C  
ATOM   3844  CD1 TYR A 259     231.689 264.696 125.942  1.00  0.00           C  
ATOM   3845  CD2 TYR A 259     233.625 265.124 127.292  1.00  0.00           C  
ATOM   3846  CE1 TYR A 259     231.023 265.794 126.544  1.00  0.00           C  
ATOM   3847  CE2 TYR A 259     232.987 266.193 127.905  1.00  0.00           C  
ATOM   3848  CZ  TYR A 259     231.692 266.536 127.529  1.00  0.00           C  
ATOM   3849  OH  TYR A 259     231.087 267.609 128.169  1.00  0.00           O  
ATOM   3850  H   TYR A 259     235.879 261.872 124.762  1.00  0.00           H  
ATOM   3851  HA  TYR A 259     233.853 263.681 123.514  1.00  0.00           H  
ATOM   3852 1HB  TYR A 259     232.975 262.421 125.461  1.00  0.00           H  
ATOM   3853 2HB  TYR A 259     234.411 262.793 126.405  1.00  0.00           H  
ATOM   3854  HD1 TYR A 259     231.159 264.097 125.201  1.00  0.00           H  
ATOM   3855  HD2 TYR A 259     234.636 264.871 127.612  1.00  0.00           H  
ATOM   3856  HE1 TYR A 259     229.996 266.029 126.264  1.00  0.00           H  
ATOM   3857  HE2 TYR A 259     233.501 266.763 128.679  1.00  0.00           H  
ATOM   3858  HH  TYR A 259     231.693 267.977 128.817  1.00  0.00           H  
ATOM   3859  N   VAL A 260     235.172 265.733 123.895  1.00  0.00           N  
ATOM   3860  CA  VAL A 260     235.987 266.948 124.056  1.00  0.00           C  
ATOM   3861  C   VAL A 260     234.997 268.090 124.384  1.00  0.00           C  
ATOM   3862  O   VAL A 260     233.977 268.238 123.691  1.00  0.00           O  
ATOM   3863  CB  VAL A 260     236.759 267.245 122.773  1.00  0.00           C  
ATOM   3864  CG1 VAL A 260     237.352 268.670 122.783  1.00  0.00           C  
ATOM   3865  CG2 VAL A 260     237.881 266.186 122.591  1.00  0.00           C  
ATOM   3866  H   VAL A 260     234.407 265.738 123.236  1.00  0.00           H  
ATOM   3867  HA  VAL A 260     236.698 266.783 124.867  1.00  0.00           H  
ATOM   3868  HB  VAL A 260     236.071 267.203 121.928  1.00  0.00           H  
ATOM   3869 1HG1 VAL A 260     237.894 268.845 121.853  1.00  0.00           H  
ATOM   3870 2HG1 VAL A 260     236.547 269.398 122.875  1.00  0.00           H  
ATOM   3871 3HG1 VAL A 260     238.035 268.774 123.626  1.00  0.00           H  
ATOM   3872 1HG2 VAL A 260     238.433 266.395 121.675  1.00  0.00           H  
ATOM   3873 2HG2 VAL A 260     238.561 266.226 123.442  1.00  0.00           H  
ATOM   3874 3HG2 VAL A 260     237.437 265.192 122.528  1.00  0.00           H  
ATOM   3875  N   SER A 261     235.228 268.831 125.468  1.00  0.00           N  
ATOM   3876  CA  SER A 261     234.345 269.955 125.802  1.00  0.00           C  
ATOM   3877  C   SER A 261     235.104 271.268 125.704  1.00  0.00           C  
ATOM   3878  O   SER A 261     236.333 271.282 125.673  1.00  0.00           O  
ATOM   3879  CB  SER A 261     233.777 269.791 127.198  1.00  0.00           C  
ATOM   3880  OG  SER A 261     234.789 269.871 128.164  1.00  0.00           O  
ATOM   3881  H   SER A 261     236.013 268.626 126.070  1.00  0.00           H  
ATOM   3882  HA  SER A 261     233.518 269.969 125.090  1.00  0.00           H  
ATOM   3883 1HB  SER A 261     233.033 270.565 127.382  1.00  0.00           H  
ATOM   3884 2HB  SER A 261     233.274 268.828 127.275  1.00  0.00           H  
ATOM   3885  HG  SER A 261     234.748 270.763 128.518  1.00  0.00           H  
ATOM   3886  N   LEU A 262     234.375 272.382 125.615  1.00  0.00           N  
ATOM   3887  CA  LEU A 262     235.074 273.703 125.451  1.00  0.00           C  
ATOM   3888  C   LEU A 262     235.429 274.329 126.811  1.00  0.00           C  
ATOM   3889  O   LEU A 262     236.197 275.306 126.885  1.00  0.00           O  
ATOM   3890  CB  LEU A 262     234.200 274.654 124.634  1.00  0.00           C  
ATOM   3891  CG  LEU A 262     233.895 274.172 123.213  1.00  0.00           C  
ATOM   3892  CD1 LEU A 262     233.087 275.220 122.463  1.00  0.00           C  
ATOM   3893  CD2 LEU A 262     235.225 273.734 122.420  1.00  0.00           C  
ATOM   3894  H   LEU A 262     233.366 272.361 125.655  1.00  0.00           H  
ATOM   3895  HA  LEU A 262     235.998 273.539 124.898  1.00  0.00           H  
ATOM   3896 1HB  LEU A 262     233.256 274.795 125.158  1.00  0.00           H  
ATOM   3897 2HB  LEU A 262     234.703 275.619 124.569  1.00  0.00           H  
ATOM   3898  HG  LEU A 262     233.228 273.310 123.256  1.00  0.00           H  
ATOM   3899 1HD1 LEU A 262     232.877 274.864 121.454  1.00  0.00           H  
ATOM   3900 2HD1 LEU A 262     232.148 275.399 122.987  1.00  0.00           H  
ATOM   3901 3HD1 LEU A 262     233.656 276.148 122.409  1.00  0.00           H  
ATOM   3902 1HD2 LEU A 262     234.957 273.399 121.417  1.00  0.00           H  
ATOM   3903 2HD2 LEU A 262     235.903 274.585 122.349  1.00  0.00           H  
ATOM   3904 3HD2 LEU A 262     235.717 272.921 122.955  1.00  0.00           H  
ATOM   3905  N   ASN A 263     234.811 273.811 127.874  1.00  0.00           N  
ATOM   3906  CA  ASN A 263     235.080 274.240 129.263  1.00  0.00           C  
ATOM   3907  C   ASN A 263     235.468 272.985 130.078  1.00  0.00           C  
ATOM   3908  O   ASN A 263     235.132 271.860 129.640  1.00  0.00           O  
ATOM   3909  CB  ASN A 263     233.883 274.949 129.870  1.00  0.00           C  
ATOM   3910  CG  ASN A 263     233.579 276.254 129.189  1.00  0.00           C  
ATOM   3911  OD1 ASN A 263     234.157 277.294 129.525  1.00  0.00           O  
ATOM   3912  ND2 ASN A 263     232.681 276.221 128.238  1.00  0.00           N  
ATOM   3913  H   ASN A 263     234.126 273.088 127.706  1.00  0.00           H  
ATOM   3914  HA  ASN A 263     235.919 274.938 129.254  1.00  0.00           H  
ATOM   3915 1HB  ASN A 263     233.006 274.304 129.803  1.00  0.00           H  
ATOM   3916 2HB  ASN A 263     234.070 275.139 130.927  1.00  0.00           H  
ATOM   3917 1HD2 ASN A 263     232.438 277.060 127.750  1.00  0.00           H  
ATOM   3918 2HD2 ASN A 263     232.237 275.358 127.999  1.00  0.00           H  
ATOM   3919  N   PRO A 264     236.109 273.149 131.274  1.00  0.00           N  
ATOM   3920  CA  PRO A 264     236.308 272.039 132.205  1.00  0.00           C  
ATOM   3921  C   PRO A 264     234.965 271.413 132.546  1.00  0.00           C  
ATOM   3922  O   PRO A 264     233.996 272.121 132.761  1.00  0.00           O  
ATOM   3923  CB  PRO A 264     236.871 272.728 133.468  1.00  0.00           C  
ATOM   3924  CG  PRO A 264     237.531 273.947 132.939  1.00  0.00           C  
ATOM   3925  CD  PRO A 264     236.677 274.409 131.805  1.00  0.00           C  
ATOM   3926  HA  PRO A 264     236.993 271.306 131.753  1.00  0.00           H  
ATOM   3927 1HB  PRO A 264     236.055 272.950 134.171  1.00  0.00           H  
ATOM   3928 2HB  PRO A 264     237.567 272.052 133.987  1.00  0.00           H  
ATOM   3929 1HG  PRO A 264     237.613 274.708 133.729  1.00  0.00           H  
ATOM   3930 2HG  PRO A 264     238.556 273.714 132.615  1.00  0.00           H  
ATOM   3931 1HD  PRO A 264     235.892 275.079 132.186  1.00  0.00           H  
ATOM   3932 2HD  PRO A 264     237.302 274.926 131.062  1.00  0.00           H  
ATOM   3933  N   PHE A 265     234.875 270.101 132.589  1.00  0.00           N  
ATOM   3934  CA  PHE A 265     233.513 269.589 132.762  1.00  0.00           C  
ATOM   3935  C   PHE A 265     233.110 269.297 134.174  1.00  0.00           C  
ATOM   3936  O   PHE A 265     233.976 269.057 135.026  1.00  0.00           O  
ATOM   3937  CB  PHE A 265     233.333 268.309 131.943  1.00  0.00           C  
ATOM   3938  CG  PHE A 265     234.427 267.300 132.149  1.00  0.00           C  
ATOM   3939  CD1 PHE A 265     234.330 266.347 133.152  1.00  0.00           C  
ATOM   3940  CD2 PHE A 265     235.554 267.301 131.342  1.00  0.00           C  
ATOM   3941  CE1 PHE A 265     235.336 265.417 133.343  1.00  0.00           C  
ATOM   3942  CE2 PHE A 265     236.560 266.373 131.529  1.00  0.00           C  
ATOM   3943  CZ  PHE A 265     236.450 265.430 132.531  1.00  0.00           C  
ATOM   3944  H   PHE A 265     235.641 269.447 132.515  1.00  0.00           H  
ATOM   3945  HA  PHE A 265     232.812 270.342 132.401  1.00  0.00           H  
ATOM   3946 1HB  PHE A 265     232.385 267.841 132.204  1.00  0.00           H  
ATOM   3947 2HB  PHE A 265     233.295 268.558 130.884  1.00  0.00           H  
ATOM   3948  HD1 PHE A 265     233.448 266.336 133.794  1.00  0.00           H  
ATOM   3949  HD2 PHE A 265     235.640 268.046 130.550  1.00  0.00           H  
ATOM   3950  HE1 PHE A 265     235.247 264.674 134.135  1.00  0.00           H  
ATOM   3951  HE2 PHE A 265     237.440 266.385 130.887  1.00  0.00           H  
ATOM   3952  HZ  PHE A 265     237.243 264.699 132.681  1.00  0.00           H  
ATOM   3953  N   PRO A 266     231.780 269.320 134.422  1.00  0.00           N  
ATOM   3954  CA  PRO A 266     231.201 269.350 135.761  1.00  0.00           C  
ATOM   3955  C   PRO A 266     231.616 268.163 136.612  1.00  0.00           C  
ATOM   3956  O   PRO A 266     231.907 267.091 136.058  1.00  0.00           O  
ATOM   3957  CB  PRO A 266     229.696 269.329 135.476  1.00  0.00           C  
ATOM   3958  CG  PRO A 266     229.578 269.880 134.096  1.00  0.00           C  
ATOM   3959  CD  PRO A 266     230.799 269.366 133.381  1.00  0.00           C  
ATOM   3960  HA  PRO A 266     231.497 270.283 136.262  1.00  0.00           H  
ATOM   3961 1HB  PRO A 266     229.312 268.301 135.559  1.00  0.00           H  
ATOM   3962 2HB  PRO A 266     229.163 269.933 136.224  1.00  0.00           H  
ATOM   3963 1HG  PRO A 266     228.641 269.540 133.630  1.00  0.00           H  
ATOM   3964 2HG  PRO A 266     229.536 270.979 134.128  1.00  0.00           H  
ATOM   3965 1HD  PRO A 266     230.590 268.370 132.966  1.00  0.00           H  
ATOM   3966 2HD  PRO A 266     231.080 270.069 132.582  1.00  0.00           H  
ATOM   3967  N   GLU A 267     231.645 268.376 137.937  1.00  0.00           N  
ATOM   3968  CA  GLU A 267     231.750 267.323 138.977  1.00  0.00           C  
ATOM   3969  C   GLU A 267     231.004 266.021 138.634  1.00  0.00           C  
ATOM   3970  O   GLU A 267     229.857 266.052 138.158  1.00  0.00           O  
ATOM   3971  CB  GLU A 267     231.224 267.860 140.310  1.00  0.00           C  
ATOM   3972  CG  GLU A 267     231.334 266.880 141.470  1.00  0.00           C  
ATOM   3973  CD  GLU A 267     232.757 266.566 141.837  1.00  0.00           C  
ATOM   3974  OE1 GLU A 267     233.621 267.345 141.512  1.00  0.00           O  
ATOM   3975  OE2 GLU A 267     232.982 265.545 142.444  1.00  0.00           O  
ATOM   3976  H   GLU A 267     231.589 269.344 138.221  1.00  0.00           H  
ATOM   3977  HA  GLU A 267     232.800 267.054 139.092  1.00  0.00           H  
ATOM   3978 1HB  GLU A 267     231.773 268.762 140.581  1.00  0.00           H  
ATOM   3979 2HB  GLU A 267     230.175 268.135 140.203  1.00  0.00           H  
ATOM   3980 1HG  GLU A 267     230.832 267.304 142.339  1.00  0.00           H  
ATOM   3981 2HG  GLU A 267     230.821 265.958 141.202  1.00  0.00           H  
ATOM   3982  N   THR A 271     232.351 257.459 134.118  1.00  0.00           N  
ATOM   3983  CA  THR A 271     231.753 256.129 134.216  1.00  0.00           C  
ATOM   3984  C   THR A 271     232.811 255.035 134.137  1.00  0.00           C  
ATOM   3985  O   THR A 271     234.025 255.282 134.319  1.00  0.00           O  
ATOM   3986  CB  THR A 271     230.704 255.911 133.110  1.00  0.00           C  
ATOM   3987  OG1 THR A 271     231.350 255.896 131.831  1.00  0.00           O  
ATOM   3988  CG2 THR A 271     229.663 257.020 133.136  1.00  0.00           C  
ATOM   3989  H   THR A 271     233.089 257.619 133.447  1.00  0.00           H  
ATOM   3990  HA  THR A 271     231.256 256.044 135.183  1.00  0.00           H  
ATOM   3991  HB  THR A 271     230.208 254.952 133.263  1.00  0.00           H  
ATOM   3992  HG1 THR A 271     232.207 256.324 131.901  1.00  0.00           H  
ATOM   3993 1HG2 THR A 271     228.930 256.849 132.348  1.00  0.00           H  
ATOM   3994 2HG2 THR A 271     229.162 257.026 134.103  1.00  0.00           H  
ATOM   3995 3HG2 THR A 271     230.151 257.980 132.974  1.00  0.00           H  
ATOM   3996  N   ARG A 272     232.319 253.815 133.894  1.00  0.00           N  
ATOM   3997  CA  ARG A 272     233.110 252.710 133.327  1.00  0.00           C  
ATOM   3998  C   ARG A 272     233.142 252.785 131.784  1.00  0.00           C  
ATOM   3999  O   ARG A 272     233.956 252.113 131.127  1.00  0.00           O  
ATOM   4000  CB  ARG A 272     232.538 251.368 133.758  1.00  0.00           C  
ATOM   4001  CG  ARG A 272     232.667 251.065 135.242  1.00  0.00           C  
ATOM   4002  CD  ARG A 272     232.068 249.750 135.589  1.00  0.00           C  
ATOM   4003  NE  ARG A 272     232.187 249.457 137.008  1.00  0.00           N  
ATOM   4004  CZ  ARG A 272     231.681 248.361 137.608  1.00  0.00           C  
ATOM   4005  NH1 ARG A 272     231.026 247.468 136.900  1.00  0.00           N  
ATOM   4006  NH2 ARG A 272     231.843 248.186 138.907  1.00  0.00           N  
ATOM   4007  H   ARG A 272     231.347 253.659 134.118  1.00  0.00           H  
ATOM   4008  HA  ARG A 272     234.132 252.789 133.700  1.00  0.00           H  
ATOM   4009 1HB  ARG A 272     231.480 251.325 133.504  1.00  0.00           H  
ATOM   4010 2HB  ARG A 272     233.038 250.567 133.213  1.00  0.00           H  
ATOM   4011 1HG  ARG A 272     233.721 251.045 135.520  1.00  0.00           H  
ATOM   4012 2HG  ARG A 272     232.154 251.837 135.818  1.00  0.00           H  
ATOM   4013 1HD  ARG A 272     231.010 249.752 135.328  1.00  0.00           H  
ATOM   4014 2HD  ARG A 272     232.576 248.962 135.034  1.00  0.00           H  
ATOM   4015  HE  ARG A 272     232.685 250.121 137.585  1.00  0.00           H  
ATOM   4016 1HH1 ARG A 272     230.903 247.602 135.906  1.00  0.00           H  
ATOM   4017 2HH1 ARG A 272     230.647 246.647 137.350  1.00  0.00           H  
ATOM   4018 1HH2 ARG A 272     232.347 248.873 139.452  1.00  0.00           H  
ATOM   4019 2HH2 ARG A 272     231.464 247.365 139.357  1.00  0.00           H  
ATOM   4020  N   LYS A 273     232.242 253.595 131.224  1.00  0.00           N  
ATOM   4021  CA  LYS A 273     232.128 253.743 129.778  1.00  0.00           C  
ATOM   4022  C   LYS A 273     233.488 254.167 129.210  1.00  0.00           C  
ATOM   4023  O   LYS A 273     234.141 255.075 129.785  1.00  0.00           O  
ATOM   4024  CB  LYS A 273     231.046 254.762 129.415  1.00  0.00           C  
ATOM   4025  CG  LYS A 273     230.757 254.869 127.924  1.00  0.00           C  
ATOM   4026  CD  LYS A 273     229.646 255.870 127.647  1.00  0.00           C  
ATOM   4027  CE  LYS A 273     228.303 255.363 128.150  1.00  0.00           C  
ATOM   4028  NZ  LYS A 273     227.817 254.198 127.362  1.00  0.00           N  
ATOM   4029  H   LYS A 273     231.622 254.121 131.823  1.00  0.00           H  
ATOM   4030  HA  LYS A 273     231.849 252.779 129.352  1.00  0.00           H  
ATOM   4031 1HB  LYS A 273     230.116 254.499 129.919  1.00  0.00           H  
ATOM   4032 2HB  LYS A 273     231.343 255.749 129.770  1.00  0.00           H  
ATOM   4033 1HG  LYS A 273     231.660 255.185 127.400  1.00  0.00           H  
ATOM   4034 2HG  LYS A 273     230.459 253.893 127.541  1.00  0.00           H  
ATOM   4035 1HD  LYS A 273     229.877 256.815 128.141  1.00  0.00           H  
ATOM   4036 2HD  LYS A 273     229.577 256.049 126.574  1.00  0.00           H  
ATOM   4037 1HE  LYS A 273     228.395 255.066 129.194  1.00  0.00           H  
ATOM   4038 2HE  LYS A 273     227.565 256.162 128.086  1.00  0.00           H  
ATOM   4039 1HZ  LYS A 273     226.926 253.892 127.726  1.00  0.00           H  
ATOM   4040 2HZ  LYS A 273     227.710 254.467 126.394  1.00  0.00           H  
ATOM   4041 3HZ  LYS A 273     228.485 253.443 127.429  1.00  0.00           H  
ATOM   4042  N   MET A 274     233.880 253.512 128.119  1.00  0.00           N  
ATOM   4043  CA  MET A 274     235.262 253.525 127.548  1.00  0.00           C  
ATOM   4044  C   MET A 274     235.566 254.805 126.745  1.00  0.00           C  
ATOM   4045  O   MET A 274     235.853 254.793 125.528  1.00  0.00           O  
ATOM   4046  CB  MET A 274     235.474 252.299 126.662  1.00  0.00           C  
ATOM   4047  CG  MET A 274     235.411 250.970 127.401  1.00  0.00           C  
ATOM   4048  SD  MET A 274     236.679 250.821 128.675  1.00  0.00           S  
ATOM   4049  CE  MET A 274     238.157 250.709 127.670  1.00  0.00           C  
ATOM   4050  H   MET A 274     233.163 252.969 127.659  1.00  0.00           H  
ATOM   4051  HA  MET A 274     235.976 253.493 128.370  1.00  0.00           H  
ATOM   4052 1HB  MET A 274     234.718 252.282 125.878  1.00  0.00           H  
ATOM   4053 2HB  MET A 274     236.448 252.365 126.176  1.00  0.00           H  
ATOM   4054 1HG  MET A 274     234.434 250.861 127.872  1.00  0.00           H  
ATOM   4055 2HG  MET A 274     235.539 250.153 126.691  1.00  0.00           H  
ATOM   4056 1HE  MET A 274     239.030 250.613 128.317  1.00  0.00           H  
ATOM   4057 2HE  MET A 274     238.089 249.837 127.019  1.00  0.00           H  
ATOM   4058 3HE  MET A 274     238.253 251.610 127.063  1.00  0.00           H  
ATOM   4059  N   VAL A 275     235.486 255.916 127.450  1.00  0.00           N  
ATOM   4060  CA  VAL A 275     235.537 257.230 126.814  1.00  0.00           C  
ATOM   4061  C   VAL A 275     236.731 258.018 127.329  1.00  0.00           C  
ATOM   4062  O   VAL A 275     236.856 258.234 128.521  1.00  0.00           O  
ATOM   4063  CB  VAL A 275     234.217 257.998 127.114  1.00  0.00           C  
ATOM   4064  CG1 VAL A 275     234.195 259.387 126.476  1.00  0.00           C  
ATOM   4065  CG2 VAL A 275     233.037 257.188 126.576  1.00  0.00           C  
ATOM   4066  H   VAL A 275     235.387 255.859 128.454  1.00  0.00           H  
ATOM   4067  HA  VAL A 275     235.634 257.090 125.737  1.00  0.00           H  
ATOM   4068  HB  VAL A 275     234.119 258.127 128.192  1.00  0.00           H  
ATOM   4069 1HG1 VAL A 275     233.253 259.882 126.715  1.00  0.00           H  
ATOM   4070 2HG1 VAL A 275     235.024 259.979 126.864  1.00  0.00           H  
ATOM   4071 3HG1 VAL A 275     234.290 259.292 125.394  1.00  0.00           H  
ATOM   4072 1HG2 VAL A 275     232.108 257.718 126.782  1.00  0.00           H  
ATOM   4073 2HG2 VAL A 275     233.148 257.055 125.500  1.00  0.00           H  
ATOM   4074 3HG2 VAL A 275     233.014 256.212 127.062  1.00  0.00           H  
ATOM   4075  N   THR A 276     237.586 258.454 126.413  1.00  0.00           N  
ATOM   4076  CA  THR A 276     238.695 259.367 126.719  1.00  0.00           C  
ATOM   4077  C   THR A 276     238.104 260.798 126.715  1.00  0.00           C  
ATOM   4078  O   THR A 276     237.134 261.071 125.983  1.00  0.00           O  
ATOM   4079  CB  THR A 276     239.847 259.244 125.705  1.00  0.00           C  
ATOM   4080  OG1 THR A 276     240.380 257.913 125.742  1.00  0.00           O  
ATOM   4081  CG2 THR A 276     240.953 260.237 126.030  1.00  0.00           C  
ATOM   4082  H   THR A 276     237.458 258.136 125.463  1.00  0.00           H  
ATOM   4083  HA  THR A 276     239.089 259.115 127.704  1.00  0.00           H  
ATOM   4084  HB  THR A 276     239.472 259.442 124.701  1.00  0.00           H  
ATOM   4085  HG1 THR A 276     239.814 257.328 125.232  1.00  0.00           H  
ATOM   4086 1HG2 THR A 276     241.758 260.136 125.303  1.00  0.00           H  
ATOM   4087 2HG2 THR A 276     240.554 261.250 125.991  1.00  0.00           H  
ATOM   4088 3HG2 THR A 276     241.339 260.037 127.029  1.00  0.00           H  
ATOM   4089  N   THR A 277     238.658 261.674 127.553  1.00  0.00           N  
ATOM   4090  CA  THR A 277     238.127 263.049 127.704  1.00  0.00           C  
ATOM   4091  C   THR A 277     239.220 264.092 127.706  1.00  0.00           C  
ATOM   4092  O   THR A 277     240.316 263.847 128.207  1.00  0.00           O  
ATOM   4093  CB  THR A 277     237.304 263.192 128.998  1.00  0.00           C  
ATOM   4094  OG1 THR A 277     238.142 262.932 130.131  1.00  0.00           O  
ATOM   4095  CG2 THR A 277     236.138 262.215 128.999  1.00  0.00           C  
ATOM   4096  H   THR A 277     239.460 261.394 128.099  1.00  0.00           H  
ATOM   4097  HA  THR A 277     237.473 263.262 126.858  1.00  0.00           H  
ATOM   4098  HB  THR A 277     236.919 264.209 129.074  1.00  0.00           H  
ATOM   4099  HG1 THR A 277     237.790 262.187 130.625  1.00  0.00           H  
ATOM   4100 1HG2 THR A 277     235.568 262.331 129.921  1.00  0.00           H  
ATOM   4101 2HG2 THR A 277     235.493 262.418 128.145  1.00  0.00           H  
ATOM   4102 3HG2 THR A 277     236.518 261.196 128.934  1.00  0.00           H  
ATOM   4103  N   ASP A 278     238.918 265.242 127.106  1.00  0.00           N  
ATOM   4104  CA  ASP A 278     239.810 266.408 127.118  1.00  0.00           C  
ATOM   4105  C   ASP A 278     238.936 267.658 127.085  1.00  0.00           C  
ATOM   4106  O   ASP A 278     237.766 267.563 126.744  1.00  0.00           O  
ATOM   4107  CB  ASP A 278     240.611 266.418 125.850  1.00  0.00           C  
ATOM   4108  CG  ASP A 278     241.664 265.277 125.801  1.00  0.00           C  
ATOM   4109  OD1 ASP A 278     242.676 265.361 126.523  1.00  0.00           O  
ATOM   4110  OD2 ASP A 278     241.412 264.265 125.114  1.00  0.00           O  
ATOM   4111  H   ASP A 278     238.033 265.305 126.624  1.00  0.00           H  
ATOM   4112  HA  ASP A 278     240.403 266.380 128.033  1.00  0.00           H  
ATOM   4113 1HB  ASP A 278     239.941 266.316 124.996  1.00  0.00           H  
ATOM   4114 2HB  ASP A 278     241.124 267.375 125.751  1.00  0.00           H  
ATOM   4115  N   TRP A 279     239.521 268.814 127.402  1.00  0.00           N  
ATOM   4116  CA  TRP A 279     238.838 270.124 127.226  1.00  0.00           C  
ATOM   4117  C   TRP A 279     239.818 271.184 126.711  1.00  0.00           C  
ATOM   4118  O   TRP A 279     241.033 271.114 126.980  1.00  0.00           O  
ATOM   4119  CB  TRP A 279     238.223 270.598 128.544  1.00  0.00           C  
ATOM   4120  CG  TRP A 279     239.231 270.810 129.633  1.00  0.00           C  
ATOM   4121  CD1 TRP A 279     239.880 271.972 129.928  1.00  0.00           C  
ATOM   4122  CD2 TRP A 279     239.714 269.829 130.582  1.00  0.00           C  
ATOM   4123  NE1 TRP A 279     240.729 271.782 130.990  1.00  0.00           N  
ATOM   4124  CE2 TRP A 279     240.639 270.477 131.404  1.00  0.00           C  
ATOM   4125  CE3 TRP A 279     239.437 268.473 130.798  1.00  0.00           C  
ATOM   4126  CZ2 TRP A 279     241.298 269.818 132.430  1.00  0.00           C  
ATOM   4127  CZ3 TRP A 279     240.097 267.812 131.827  1.00  0.00           C  
ATOM   4128  CH2 TRP A 279     241.003 268.468 132.622  1.00  0.00           C  
ATOM   4129  H   TRP A 279     240.460 268.795 127.774  1.00  0.00           H  
ATOM   4130  HA  TRP A 279     238.038 270.002 126.496  1.00  0.00           H  
ATOM   4131 1HB  TRP A 279     237.692 271.536 128.381  1.00  0.00           H  
ATOM   4132 2HB  TRP A 279     237.494 269.865 128.890  1.00  0.00           H  
ATOM   4133  HD1 TRP A 279     239.744 272.913 129.399  1.00  0.00           H  
ATOM   4134  HE1 TRP A 279     241.325 272.487 131.400  1.00  0.00           H  
ATOM   4135  HE3 TRP A 279     238.716 267.948 130.172  1.00  0.00           H  
ATOM   4136  HZ2 TRP A 279     242.022 270.321 133.071  1.00  0.00           H  
ATOM   4137  HZ3 TRP A 279     239.876 266.756 131.988  1.00  0.00           H  
ATOM   4138  HH2 TRP A 279     241.502 267.919 133.421  1.00  0.00           H  
ATOM   4139  N   THR A 280     239.320 272.097 125.881  1.00  0.00           N  
ATOM   4140  CA  THR A 280     240.146 273.092 125.264  1.00  0.00           C  
ATOM   4141  C   THR A 280     240.555 274.182 126.270  1.00  0.00           C  
ATOM   4142  O   THR A 280     239.698 274.802 126.917  1.00  0.00           O  
ATOM   4143  CB  THR A 280     239.421 273.723 124.061  1.00  0.00           C  
ATOM   4144  OG1 THR A 280     239.113 272.706 123.098  1.00  0.00           O  
ATOM   4145  CG2 THR A 280     240.292 274.786 123.410  1.00  0.00           C  
ATOM   4146  H   THR A 280     238.330 272.087 125.681  1.00  0.00           H  
ATOM   4147  HA  THR A 280     241.058 272.612 124.909  1.00  0.00           H  
ATOM   4148  HB  THR A 280     238.490 274.180 124.397  1.00  0.00           H  
ATOM   4149  HG1 THR A 280     238.162 272.667 122.968  1.00  0.00           H  
ATOM   4150 1HG2 THR A 280     239.763 275.221 122.562  1.00  0.00           H  
ATOM   4151 2HG2 THR A 280     240.518 275.566 124.136  1.00  0.00           H  
ATOM   4152 3HG2 THR A 280     241.220 274.333 123.064  1.00  0.00           H  
ATOM   4153  N   LEU A 281     241.866 274.438 126.352  1.00  0.00           N  
ATOM   4154  CA  LEU A 281     242.398 275.532 127.174  1.00  0.00           C  
ATOM   4155  C   LEU A 281     242.808 276.665 126.226  1.00  0.00           C  
ATOM   4156  O   LEU A 281     243.753 276.554 125.431  1.00  0.00           O  
ATOM   4157  CB  LEU A 281     243.577 275.029 128.045  1.00  0.00           C  
ATOM   4158  CG  LEU A 281     244.295 276.067 128.960  1.00  0.00           C  
ATOM   4159  CD1 LEU A 281     243.329 276.780 129.911  1.00  0.00           C  
ATOM   4160  CD2 LEU A 281     245.451 275.378 129.730  1.00  0.00           C  
ATOM   4161  H   LEU A 281     242.507 273.858 125.830  1.00  0.00           H  
ATOM   4162  HA  LEU A 281     241.615 275.865 127.855  1.00  0.00           H  
ATOM   4163 1HB  LEU A 281     243.214 274.236 128.697  1.00  0.00           H  
ATOM   4164 2HB  LEU A 281     244.340 274.610 127.389  1.00  0.00           H  
ATOM   4165  HG  LEU A 281     244.700 276.873 128.348  1.00  0.00           H  
ATOM   4166 1HD1 LEU A 281     243.881 277.492 130.525  1.00  0.00           H  
ATOM   4167 2HD1 LEU A 281     242.574 277.311 129.332  1.00  0.00           H  
ATOM   4168 3HD1 LEU A 281     242.844 276.046 130.554  1.00  0.00           H  
ATOM   4169 1HD2 LEU A 281     245.950 276.109 130.368  1.00  0.00           H  
ATOM   4170 2HD2 LEU A 281     245.049 274.573 130.346  1.00  0.00           H  
ATOM   4171 3HD2 LEU A 281     246.168 274.967 129.019  1.00  0.00           H  
ATOM   4172  N   GLY A 282     242.043 277.740 126.278  1.00  0.00           N  
ATOM   4173  CA  GLY A 282     242.097 278.771 125.238  1.00  0.00           C  
ATOM   4174  C   GLY A 282     243.481 279.368 125.031  1.00  0.00           C  
ATOM   4175  O   GLY A 282     243.941 279.447 123.897  1.00  0.00           O  
ATOM   4176  H   GLY A 282     241.405 277.855 127.053  1.00  0.00           H  
ATOM   4177 1HA  GLY A 282     241.762 278.350 124.290  1.00  0.00           H  
ATOM   4178 2HA  GLY A 282     241.411 279.579 125.491  1.00  0.00           H  
ATOM   4179  N   PRO A 283     244.151 279.756 126.114  1.00  0.00           N  
ATOM   4180  CA  PRO A 283     245.516 280.350 125.967  1.00  0.00           C  
ATOM   4181  C   PRO A 283     246.549 279.465 125.286  1.00  0.00           C  
ATOM   4182  O   PRO A 283     247.587 279.980 124.846  1.00  0.00           O  
ATOM   4183  CB  PRO A 283     245.956 280.570 127.416  1.00  0.00           C  
ATOM   4184  CG  PRO A 283     244.659 280.783 128.175  1.00  0.00           C  
ATOM   4185  CD  PRO A 283     243.690 279.796 127.517  1.00  0.00           C  
ATOM   4186  HA  PRO A 283     245.443 281.288 125.398  1.00  0.00           H  
ATOM   4187 1HB  PRO A 283     246.520 279.696 127.775  1.00  0.00           H  
ATOM   4188 2HB  PRO A 283     246.632 281.436 127.477  1.00  0.00           H  
ATOM   4189 1HG  PRO A 283     244.810 280.588 129.247  1.00  0.00           H  
ATOM   4190 2HG  PRO A 283     244.334 281.830 128.085  1.00  0.00           H  
ATOM   4191 1HD  PRO A 283     243.781 278.813 128.002  1.00  0.00           H  
ATOM   4192 2HD  PRO A 283     242.662 280.178 127.604  1.00  0.00           H  
ATOM   4193  N   THR A 284     246.319 278.150 125.248  1.00  0.00           N  
ATOM   4194  CA  THR A 284     247.266 277.265 124.571  1.00  0.00           C  
ATOM   4195  C   THR A 284     247.367 277.546 123.064  1.00  0.00           C  
ATOM   4196  O   THR A 284     248.345 277.151 122.452  1.00  0.00           O  
ATOM   4197  CB  THR A 284     246.880 275.791 124.791  1.00  0.00           C  
ATOM   4198  OG1 THR A 284     245.565 275.556 124.270  1.00  0.00           O  
ATOM   4199  CG2 THR A 284     246.902 275.449 126.273  1.00  0.00           C  
ATOM   4200  H   THR A 284     245.498 277.753 125.681  1.00  0.00           H  
ATOM   4201  HA  THR A 284     248.257 277.432 124.993  1.00  0.00           H  
ATOM   4202  HB  THR A 284     247.585 275.147 124.265  1.00  0.00           H  
ATOM   4203  HG1 THR A 284     245.001 276.305 124.476  1.00  0.00           H  
ATOM   4204 1HG2 THR A 284     246.627 274.403 126.409  1.00  0.00           H  
ATOM   4205 2HG2 THR A 284     247.903 275.616 126.670  1.00  0.00           H  
ATOM   4206 3HG2 THR A 284     246.192 276.082 126.803  1.00  0.00           H  
ATOM   4207  N   ILE A 285     246.394 278.229 122.457  1.00  0.00           N  
ATOM   4208  CA  ILE A 285     246.581 278.627 121.054  1.00  0.00           C  
ATOM   4209  C   ILE A 285     247.859 279.493 120.821  1.00  0.00           C  
ATOM   4210  O   ILE A 285     248.431 279.468 119.728  1.00  0.00           O  
ATOM   4211  CB  ILE A 285     245.345 279.399 120.559  1.00  0.00           C  
ATOM   4212  CG1 ILE A 285     245.374 279.534 119.034  1.00  0.00           C  
ATOM   4213  CG2 ILE A 285     245.275 280.769 121.217  1.00  0.00           C  
ATOM   4214  CD1 ILE A 285     245.273 278.215 118.303  1.00  0.00           C  
ATOM   4215  H   ILE A 285     245.537 278.480 122.929  1.00  0.00           H  
ATOM   4216  HA  ILE A 285     246.699 277.727 120.452  1.00  0.00           H  
ATOM   4217  HB  ILE A 285     244.443 278.841 120.809  1.00  0.00           H  
ATOM   4218 1HG1 ILE A 285     244.550 280.169 118.709  1.00  0.00           H  
ATOM   4219 2HG1 ILE A 285     246.301 280.022 118.730  1.00  0.00           H  
ATOM   4220 1HG2 ILE A 285     244.396 281.302 120.855  1.00  0.00           H  
ATOM   4221 2HG2 ILE A 285     245.208 280.651 122.297  1.00  0.00           H  
ATOM   4222 3HG2 ILE A 285     246.171 281.338 120.968  1.00  0.00           H  
ATOM   4223 1HD1 ILE A 285     245.301 278.393 117.227  1.00  0.00           H  
ATOM   4224 2HD1 ILE A 285     246.110 277.576 118.587  1.00  0.00           H  
ATOM   4225 3HD1 ILE A 285     244.337 277.725 118.564  1.00  0.00           H  
ATOM   4226  N   PHE A 286     248.280 280.223 121.854  1.00  0.00           N  
ATOM   4227  CA  PHE A 286     249.484 281.112 121.781  1.00  0.00           C  
ATOM   4228  C   PHE A 286     250.760 280.335 122.158  1.00  0.00           C  
ATOM   4229  O   PHE A 286     251.887 280.852 121.990  1.00  0.00           O  
ATOM   4230  CB  PHE A 286     249.319 282.334 122.716  1.00  0.00           C  
ATOM   4231  CG  PHE A 286     248.087 283.133 122.444  1.00  0.00           C  
ATOM   4232  CD1 PHE A 286     246.978 283.011 123.268  1.00  0.00           C  
ATOM   4233  CD2 PHE A 286     248.011 283.977 121.337  1.00  0.00           C  
ATOM   4234  CE1 PHE A 286     245.801 283.704 122.992  1.00  0.00           C  
ATOM   4235  CE2 PHE A 286     246.827 284.694 121.069  1.00  0.00           C  
ATOM   4236  CZ  PHE A 286     245.733 284.546 121.911  1.00  0.00           C  
ATOM   4237  H   PHE A 286     247.760 280.169 122.718  1.00  0.00           H  
ATOM   4238  HA  PHE A 286     249.584 281.475 120.757  1.00  0.00           H  
ATOM   4239 1HB  PHE A 286     249.287 281.998 123.752  1.00  0.00           H  
ATOM   4240 2HB  PHE A 286     250.182 282.990 122.612  1.00  0.00           H  
ATOM   4241  HD1 PHE A 286     247.034 282.363 124.143  1.00  0.00           H  
ATOM   4242  HD2 PHE A 286     248.875 284.087 120.681  1.00  0.00           H  
ATOM   4243  HE1 PHE A 286     244.931 283.578 123.636  1.00  0.00           H  
ATOM   4244  HE2 PHE A 286     246.765 285.360 120.208  1.00  0.00           H  
ATOM   4245  HZ  PHE A 286     244.818 285.101 121.708  1.00  0.00           H  
ATOM   4246  N   GLY A 287     250.573 279.112 122.659  1.00  0.00           N  
ATOM   4247  CA  GLY A 287     251.650 278.305 123.245  1.00  0.00           C  
ATOM   4248  C   GLY A 287     252.247 278.954 124.486  1.00  0.00           C  
ATOM   4249  O   GLY A 287     253.425 278.811 124.749  1.00  0.00           O  
ATOM   4250  H   GLY A 287     249.637 278.734 122.627  1.00  0.00           H  
ATOM   4251 1HA  GLY A 287     251.265 277.319 123.507  1.00  0.00           H  
ATOM   4252 2HA  GLY A 287     252.436 278.156 122.506  1.00  0.00           H  
ATOM   4253  N   GLU A 288     251.417 279.659 125.251  1.00  0.00           N  
ATOM   4254  CA  GLU A 288     251.901 280.535 126.313  1.00  0.00           C  
ATOM   4255  C   GLU A 288     251.782 279.975 127.718  1.00  0.00           C  
ATOM   4256  O   GLU A 288     252.546 280.369 128.626  1.00  0.00           O  
ATOM   4257  CB  GLU A 288     251.200 281.905 126.229  1.00  0.00           C  
ATOM   4258  CG  GLU A 288     251.754 282.758 125.087  1.00  0.00           C  
ATOM   4259  CD  GLU A 288     251.321 284.202 125.134  1.00  0.00           C  
ATOM   4260  OE1 GLU A 288     251.731 284.955 124.231  1.00  0.00           O  
ATOM   4261  OE2 GLU A 288     250.592 284.576 126.076  1.00  0.00           O  
ATOM   4262  H   GLU A 288     250.423 279.584 125.090  1.00  0.00           H  
ATOM   4263  HA  GLU A 288     252.965 280.714 126.156  1.00  0.00           H  
ATOM   4264 1HB  GLU A 288     250.130 281.758 126.081  1.00  0.00           H  
ATOM   4265 2HB  GLU A 288     251.330 282.438 127.171  1.00  0.00           H  
ATOM   4266 1HG  GLU A 288     252.843 282.727 125.119  1.00  0.00           H  
ATOM   4267 2HG  GLU A 288     251.434 282.329 124.139  1.00  0.00           H  
ATOM   4268  N   GLY A 289     250.826 279.068 127.893  1.00  0.00           N  
ATOM   4269  CA  GLY A 289     250.468 278.591 129.213  1.00  0.00           C  
ATOM   4270  C   GLY A 289     249.438 279.463 129.914  1.00  0.00           C  
ATOM   4271  O   GLY A 289     248.985 280.484 129.379  1.00  0.00           O  
ATOM   4272  H   GLY A 289     250.337 278.702 127.088  1.00  0.00           H  
ATOM   4273 1HA  GLY A 289     250.071 277.578 129.139  1.00  0.00           H  
ATOM   4274 2HA  GLY A 289     251.360 278.541 129.836  1.00  0.00           H  
ATOM   4275  N   SER A 290     249.070 279.054 131.125  1.00  0.00           N  
ATOM   4276  CA  SER A 290     248.043 279.715 131.889  1.00  0.00           C  
ATOM   4277  C   SER A 290     248.370 279.562 133.368  1.00  0.00           C  
ATOM   4278  O   SER A 290     249.260 278.780 133.726  1.00  0.00           O  
ATOM   4279  CB  SER A 290     246.681 279.127 131.576  1.00  0.00           C  
ATOM   4280  OG  SER A 290     246.654 277.752 131.844  1.00  0.00           O  
ATOM   4281  H   SER A 290     249.533 278.247 131.518  1.00  0.00           H  
ATOM   4282  HA  SER A 290     248.036 280.772 131.618  1.00  0.00           H  
ATOM   4283 1HB  SER A 290     245.921 279.632 132.172  1.00  0.00           H  
ATOM   4284 2HB  SER A 290     246.442 279.301 130.528  1.00  0.00           H  
ATOM   4285  HG  SER A 290     246.226 277.658 132.699  1.00  0.00           H  
ATOM   4286  N   THR A 291     247.651 280.292 134.225  1.00  0.00           N  
ATOM   4287  CA  THR A 291     247.701 280.026 135.679  1.00  0.00           C  
ATOM   4288  C   THR A 291     246.547 279.152 136.273  1.00  0.00           C  
ATOM   4289  O   THR A 291     246.459 278.977 137.488  1.00  0.00           O  
ATOM   4290  CB  THR A 291     247.741 281.366 136.437  1.00  0.00           C  
ATOM   4291  OG1 THR A 291     246.565 282.126 136.133  1.00  0.00           O  
ATOM   4292  CG2 THR A 291     248.973 282.165 136.043  1.00  0.00           C  
ATOM   4293  H   THR A 291     247.063 281.038 133.881  1.00  0.00           H  
ATOM   4294  HA  THR A 291     248.608 279.462 135.897  1.00  0.00           H  
ATOM   4295  HB  THR A 291     247.767 281.176 137.510  1.00  0.00           H  
ATOM   4296  HG1 THR A 291     246.249 282.558 136.930  1.00  0.00           H  
ATOM   4297 1HG2 THR A 291     248.985 283.108 136.589  1.00  0.00           H  
ATOM   4298 2HG2 THR A 291     249.870 281.595 136.284  1.00  0.00           H  
ATOM   4299 3HG2 THR A 291     248.949 282.367 134.973  1.00  0.00           H  
ATOM   4300  N   TRP A 292     245.684 278.610 135.405  1.00  0.00           N  
ATOM   4301  CA  TRP A 292     244.782 277.483 135.748  1.00  0.00           C  
ATOM   4302  C   TRP A 292     244.863 276.398 134.647  1.00  0.00           C  
ATOM   4303  O   TRP A 292     245.367 276.672 133.553  1.00  0.00           O  
ATOM   4304  CB  TRP A 292     243.339 277.967 135.900  1.00  0.00           C  
ATOM   4305  CG  TRP A 292     242.771 278.559 134.645  1.00  0.00           C  
ATOM   4306  CD1 TRP A 292     242.080 277.899 133.673  1.00  0.00           C  
ATOM   4307  CD2 TRP A 292     242.842 279.941 134.219  1.00  0.00           C  
ATOM   4308  NE1 TRP A 292     241.719 278.770 132.675  1.00  0.00           N  
ATOM   4309  CE2 TRP A 292     242.176 280.025 132.993  1.00  0.00           C  
ATOM   4310  CE3 TRP A 292     243.409 281.096 134.772  1.00  0.00           C  
ATOM   4311  CZ2 TRP A 292     242.059 281.220 132.302  1.00  0.00           C  
ATOM   4312  CZ3 TRP A 292     243.290 282.295 134.079  1.00  0.00           C  
ATOM   4313  CH2 TRP A 292     242.632 282.355 132.877  1.00  0.00           C  
ATOM   4314  H   TRP A 292     245.655 278.997 134.473  1.00  0.00           H  
ATOM   4315  HA  TRP A 292     245.105 277.058 136.698  1.00  0.00           H  
ATOM   4316 1HB  TRP A 292     242.705 277.133 136.202  1.00  0.00           H  
ATOM   4317 2HB  TRP A 292     243.288 278.719 136.687  1.00  0.00           H  
ATOM   4318  HD1 TRP A 292     241.848 276.836 133.686  1.00  0.00           H  
ATOM   4319  HE1 TRP A 292     241.203 278.529 131.842  1.00  0.00           H  
ATOM   4320  HE3 TRP A 292     243.930 281.055 135.727  1.00  0.00           H  
ATOM   4321  HZ2 TRP A 292     241.541 281.288 131.346  1.00  0.00           H  
ATOM   4322  HZ3 TRP A 292     243.735 283.190 134.516  1.00  0.00           H  
ATOM   4323  HH2 TRP A 292     242.558 283.312 132.360  1.00  0.00           H  
ATOM   4324  N   PRO A 293     244.390 275.164 134.929  1.00  0.00           N  
ATOM   4325  CA  PRO A 293     243.869 274.644 136.187  1.00  0.00           C  
ATOM   4326  C   PRO A 293     244.853 273.739 136.966  1.00  0.00           C  
ATOM   4327  O   PRO A 293     245.665 273.021 136.363  1.00  0.00           O  
ATOM   4328  CB  PRO A 293     242.697 273.792 135.713  1.00  0.00           C  
ATOM   4329  CG  PRO A 293     243.226 273.191 134.411  1.00  0.00           C  
ATOM   4330  CD  PRO A 293     244.293 274.135 133.876  1.00  0.00           C  
ATOM   4331  HA  PRO A 293     243.583 275.485 136.835  1.00  0.00           H  
ATOM   4332 1HB  PRO A 293     242.446 273.040 136.475  1.00  0.00           H  
ATOM   4333 2HB  PRO A 293     241.805 274.421 135.577  1.00  0.00           H  
ATOM   4334 1HG  PRO A 293     243.639 272.188 134.596  1.00  0.00           H  
ATOM   4335 2HG  PRO A 293     242.406 273.068 133.688  1.00  0.00           H  
ATOM   4336 1HD  PRO A 293     245.240 273.588 133.755  1.00  0.00           H  
ATOM   4337 2HD  PRO A 293     243.962 274.556 132.915  1.00  0.00           H  
ATOM   4338  N   ALA A 294     244.843 273.821 138.291  1.00  0.00           N  
ATOM   4339  CA  ALA A 294     244.444 275.000 139.025  1.00  0.00           C  
ATOM   4340  C   ALA A 294     245.605 275.257 139.989  1.00  0.00           C  
ATOM   4341  O   ALA A 294     245.823 276.404 140.380  1.00  0.00           O  
ATOM   4342  CB  ALA A 294     243.124 274.792 139.751  1.00  0.00           C  
ATOM   4343  H   ALA A 294     245.135 273.000 138.801  1.00  0.00           H  
ATOM   4344  HA  ALA A 294     244.319 275.816 138.313  1.00  0.00           H  
ATOM   4345 1HB  ALA A 294     242.859 275.701 140.291  1.00  0.00           H  
ATOM   4346 2HB  ALA A 294     242.343 274.559 139.027  1.00  0.00           H  
ATOM   4347 3HB  ALA A 294     243.223 273.968 140.455  1.00  0.00           H  
ATOM   4348  N   PRO A 295     246.351 274.178 140.387  1.00  0.00           N  
ATOM   4349  CA  PRO A 295     247.752 274.291 140.868  1.00  0.00           C  
ATOM   4350  C   PRO A 295     248.779 274.071 139.735  1.00  0.00           C  
ATOM   4351  O   PRO A 295     248.770 273.019 139.084  1.00  0.00           O  
ATOM   4352  CB  PRO A 295     247.865 273.168 141.911  1.00  0.00           C  
ATOM   4353  CG  PRO A 295     246.805 272.135 141.509  1.00  0.00           C  
ATOM   4354  CD  PRO A 295     245.878 272.775 140.470  1.00  0.00           C  
ATOM   4355  HA  PRO A 295     247.900 275.282 141.322  1.00  0.00           H  
ATOM   4356 1HB  PRO A 295     248.882 272.748 141.903  1.00  0.00           H  
ATOM   4357 2HB  PRO A 295     247.693 273.572 142.919  1.00  0.00           H  
ATOM   4358 1HG  PRO A 295     247.287 271.236 141.097  1.00  0.00           H  
ATOM   4359 2HG  PRO A 295     246.234 271.813 142.392  1.00  0.00           H  
ATOM   4360 1HD  PRO A 295     245.993 272.257 139.507  1.00  0.00           H  
ATOM   4361 2HD  PRO A 295     244.837 272.716 140.821  1.00  0.00           H  
ATOM   4362  N   TYR A 296     249.635 275.070 139.505  1.00  0.00           N  
ATOM   4363  CA  TYR A 296     250.658 275.060 138.422  1.00  0.00           C  
ATOM   4364  C   TYR A 296     250.164 275.535 137.042  1.00  0.00           C  
ATOM   4365  O   TYR A 296     250.964 276.003 136.221  1.00  0.00           O  
ATOM   4366  CB  TYR A 296     251.242 273.652 138.284  1.00  0.00           C  
ATOM   4367  CG  TYR A 296     251.901 273.138 139.544  1.00  0.00           C  
ATOM   4368  CD1 TYR A 296     251.455 271.963 140.131  1.00  0.00           C  
ATOM   4369  CD2 TYR A 296     252.952 273.842 140.113  1.00  0.00           C  
ATOM   4370  CE1 TYR A 296     252.057 271.494 141.283  1.00  0.00           C  
ATOM   4371  CE2 TYR A 296     253.555 273.372 141.264  1.00  0.00           C  
ATOM   4372  CZ  TYR A 296     253.110 272.204 141.848  1.00  0.00           C  
ATOM   4373  OH  TYR A 296     253.710 271.736 142.995  1.00  0.00           O  
ATOM   4374  H   TYR A 296     249.570 275.874 140.113  1.00  0.00           H  
ATOM   4375  HA  TYR A 296     251.456 275.752 138.693  1.00  0.00           H  
ATOM   4376 1HB  TYR A 296     250.450 272.955 138.005  1.00  0.00           H  
ATOM   4377 2HB  TYR A 296     251.982 273.642 137.484  1.00  0.00           H  
ATOM   4378  HD1 TYR A 296     250.628 271.410 139.684  1.00  0.00           H  
ATOM   4379  HD2 TYR A 296     253.302 274.765 139.653  1.00  0.00           H  
ATOM   4380  HE1 TYR A 296     251.706 270.571 141.744  1.00  0.00           H  
ATOM   4381  HE2 TYR A 296     254.380 273.926 141.712  1.00  0.00           H  
ATOM   4382  HH  TYR A 296     254.414 272.336 143.254  1.00  0.00           H  
ATOM   4383  N   GLY A 297     248.854 275.405 136.803  1.00  0.00           N  
ATOM   4384  CA  GLY A 297     248.202 275.890 135.567  1.00  0.00           C  
ATOM   4385  C   GLY A 297     248.471 274.983 134.381  1.00  0.00           C  
ATOM   4386  O   GLY A 297     248.079 273.808 134.382  1.00  0.00           O  
ATOM   4387  H   GLY A 297     248.293 274.951 137.510  1.00  0.00           H  
ATOM   4388 1HA  GLY A 297     247.126 275.960 135.727  1.00  0.00           H  
ATOM   4389 2HA  GLY A 297     248.559 276.893 135.337  1.00  0.00           H  
ATOM   4390  N   ARG A 298     249.116 275.543 133.361  1.00  0.00           N  
ATOM   4391  CA  ARG A 298     249.796 274.752 132.358  1.00  0.00           C  
ATOM   4392  C   ARG A 298     250.999 275.536 131.870  1.00  0.00           C  
ATOM   4393  O   ARG A 298     250.940 276.751 131.776  1.00  0.00           O  
ATOM   4394  CB  ARG A 298     248.875 274.425 131.192  1.00  0.00           C  
ATOM   4395  CG  ARG A 298     249.476 273.507 130.140  1.00  0.00           C  
ATOM   4396  CD  ARG A 298     248.471 273.103 129.124  1.00  0.00           C  
ATOM   4397  NE  ARG A 298     249.063 272.306 128.062  1.00  0.00           N  
ATOM   4398  CZ  ARG A 298     249.180 270.964 128.088  1.00  0.00           C  
ATOM   4399  NH1 ARG A 298     248.743 270.286 129.125  1.00  0.00           N  
ATOM   4400  NH2 ARG A 298     249.735 270.329 127.070  1.00  0.00           N  
ATOM   4401  H   ARG A 298     249.130 276.550 133.286  1.00  0.00           H  
ATOM   4402  HA  ARG A 298     250.114 273.814 132.814  1.00  0.00           H  
ATOM   4403 1HB  ARG A 298     247.969 273.950 131.566  1.00  0.00           H  
ATOM   4404 2HB  ARG A 298     248.578 275.348 130.693  1.00  0.00           H  
ATOM   4405 1HG  ARG A 298     250.291 274.021 129.630  1.00  0.00           H  
ATOM   4406 2HG  ARG A 298     249.859 272.605 130.620  1.00  0.00           H  
ATOM   4407 1HD  ARG A 298     247.690 272.511 129.600  1.00  0.00           H  
ATOM   4408 2HD  ARG A 298     248.029 273.993 128.676  1.00  0.00           H  
ATOM   4409  HE  ARG A 298     249.411 272.792 127.246  1.00  0.00           H  
ATOM   4410 1HH1 ARG A 298     248.318 270.771 129.903  1.00  0.00           H  
ATOM   4411 2HH1 ARG A 298     248.831 269.280 129.145  1.00  0.00           H  
ATOM   4412 1HH2 ARG A 298     250.071 270.851 126.272  1.00  0.00           H  
ATOM   4413 2HH2 ARG A 298     249.823 269.324 127.089  1.00  0.00           H  
ATOM   4414  N   PRO A 299     252.117 274.850 131.586  1.00  0.00           N  
ATOM   4415  CA  PRO A 299     253.234 275.565 130.994  1.00  0.00           C  
ATOM   4416  C   PRO A 299     252.996 275.879 129.515  1.00  0.00           C  
ATOM   4417  O   PRO A 299     252.145 275.256 128.875  1.00  0.00           O  
ATOM   4418  CB  PRO A 299     254.382 274.561 131.125  1.00  0.00           C  
ATOM   4419  CG  PRO A 299     253.724 273.237 131.097  1.00  0.00           C  
ATOM   4420  CD  PRO A 299     252.431 273.423 131.817  1.00  0.00           C  
ATOM   4421  HA  PRO A 299     253.405 276.496 131.554  1.00  0.00           H  
ATOM   4422 1HB  PRO A 299     255.096 274.696 130.299  1.00  0.00           H  
ATOM   4423 2HB  PRO A 299     254.934 274.740 132.060  1.00  0.00           H  
ATOM   4424 1HG  PRO A 299     253.577 272.908 130.058  1.00  0.00           H  
ATOM   4425 2HG  PRO A 299     254.364 272.484 131.581  1.00  0.00           H  
ATOM   4426 1HD  PRO A 299     251.668 272.764 131.378  1.00  0.00           H  
ATOM   4427 2HD  PRO A 299     252.570 273.198 132.885  1.00  0.00           H  
ATOM   4428  N   GLY A 300     253.755 276.828 128.977  1.00  0.00           N  
ATOM   4429  CA  GLY A 300     253.789 277.061 127.534  1.00  0.00           C  
ATOM   4430  C   GLY A 300     254.621 276.021 126.812  1.00  0.00           C  
ATOM   4431  O   GLY A 300     255.252 275.166 127.451  1.00  0.00           O  
ATOM   4432  H   GLY A 300     254.323 277.403 129.582  1.00  0.00           H  
ATOM   4433 1HA  GLY A 300     252.773 277.048 127.139  1.00  0.00           H  
ATOM   4434 2HA  GLY A 300     254.198 278.051 127.335  1.00  0.00           H  
ATOM   4435  N   SER A 301     254.604 276.060 125.481  1.00  0.00           N  
ATOM   4436  CA  SER A 301     255.329 275.057 124.689  1.00  0.00           C  
ATOM   4437  C   SER A 301     255.415 275.454 123.238  1.00  0.00           C  
ATOM   4438  O   SER A 301     254.457 276.002 122.693  1.00  0.00           O  
ATOM   4439  CB  SER A 301     254.653 273.704 124.800  1.00  0.00           C  
ATOM   4440  OG  SER A 301     255.322 272.744 124.031  1.00  0.00           O  
ATOM   4441  H   SER A 301     254.088 276.785 125.003  1.00  0.00           H  
ATOM   4442  HA  SER A 301     256.343 274.973 125.081  1.00  0.00           H  
ATOM   4443 1HB  SER A 301     254.636 273.391 125.844  1.00  0.00           H  
ATOM   4444 2HB  SER A 301     253.619 273.786 124.466  1.00  0.00           H  
ATOM   4445  HG  SER A 301     255.324 271.939 124.555  1.00  0.00           H  
ATOM   4446  N   GLU A 302     256.570 275.201 122.615  1.00  0.00           N  
ATOM   4447  CA  GLU A 302     256.759 275.559 121.206  1.00  0.00           C  
ATOM   4448  C   GLU A 302     255.844 274.744 120.295  1.00  0.00           C  
ATOM   4449  O   GLU A 302     255.423 275.268 119.267  1.00  0.00           O  
ATOM   4450  CB  GLU A 302     258.218 275.350 120.794  1.00  0.00           C  
ATOM   4451  CG  GLU A 302     258.538 275.787 119.371  1.00  0.00           C  
ATOM   4452  CD  GLU A 302     258.362 277.265 119.160  1.00  0.00           C  
ATOM   4453  OE1 GLU A 302     258.384 277.990 120.124  1.00  0.00           O  
ATOM   4454  OE2 GLU A 302     258.204 277.668 118.031  1.00  0.00           O  
ATOM   4455  H   GLU A 302     257.327 274.757 123.116  1.00  0.00           H  
ATOM   4456  HA  GLU A 302     256.508 276.613 121.080  1.00  0.00           H  
ATOM   4457 1HB  GLU A 302     258.870 275.904 121.469  1.00  0.00           H  
ATOM   4458 2HB  GLU A 302     258.474 274.294 120.885  1.00  0.00           H  
ATOM   4459 1HG  GLU A 302     259.569 275.519 119.143  1.00  0.00           H  
ATOM   4460 2HG  GLU A 302     257.891 275.246 118.682  1.00  0.00           H  
ATOM   4461  N   GLU A 303     255.530 273.492 120.652  1.00  0.00           N  
ATOM   4462  CA  GLU A 303     254.616 272.698 119.797  1.00  0.00           C  
ATOM   4463  C   GLU A 303     253.208 273.314 119.760  1.00  0.00           C  
ATOM   4464  O   GLU A 303     252.571 273.344 118.702  1.00  0.00           O  
ATOM   4465  CB  GLU A 303     254.533 271.254 120.297  1.00  0.00           C  
ATOM   4466  CG  GLU A 303     255.807 270.445 120.096  1.00  0.00           C  
ATOM   4467  CD  GLU A 303     255.711 269.054 120.659  1.00  0.00           C  
ATOM   4468  OE1 GLU A 303     254.730 268.758 121.297  1.00  0.00           O  
ATOM   4469  OE2 GLU A 303     256.621 268.286 120.449  1.00  0.00           O  
ATOM   4470  H   GLU A 303     255.903 273.075 121.493  1.00  0.00           H  
ATOM   4471  HA  GLU A 303     255.011 272.693 118.780  1.00  0.00           H  
ATOM   4472 1HB  GLU A 303     254.298 271.250 121.361  1.00  0.00           H  
ATOM   4473 2HB  GLU A 303     253.724 270.737 119.781  1.00  0.00           H  
ATOM   4474 1HG  GLU A 303     256.019 270.380 119.030  1.00  0.00           H  
ATOM   4475 2HG  GLU A 303     256.635 270.968 120.572  1.00  0.00           H  
ATOM   4476  N   GLU A 304     252.744 273.809 120.904  1.00  0.00           N  
ATOM   4477  CA  GLU A 304     251.440 274.499 120.948  1.00  0.00           C  
ATOM   4478  C   GLU A 304     251.557 275.792 120.179  1.00  0.00           C  
ATOM   4479  O   GLU A 304     250.630 276.163 119.442  1.00  0.00           O  
ATOM   4480  CB  GLU A 304     251.000 274.781 122.386  1.00  0.00           C  
ATOM   4481  CG  GLU A 304     250.627 273.540 123.185  1.00  0.00           C  
ATOM   4482  CD  GLU A 304     250.262 273.849 124.610  1.00  0.00           C  
ATOM   4483  OE1 GLU A 304     250.411 274.979 125.010  1.00  0.00           O  
ATOM   4484  OE2 GLU A 304     249.834 272.954 125.300  1.00  0.00           O  
ATOM   4485  H   GLU A 304     253.281 273.717 121.755  1.00  0.00           H  
ATOM   4486  HA  GLU A 304     250.692 273.855 120.485  1.00  0.00           H  
ATOM   4487 1HB  GLU A 304     251.802 275.293 122.918  1.00  0.00           H  
ATOM   4488 2HB  GLU A 304     250.136 275.446 122.378  1.00  0.00           H  
ATOM   4489 1HG  GLU A 304     249.780 273.052 122.703  1.00  0.00           H  
ATOM   4490 2HG  GLU A 304     251.467 272.847 123.171  1.00  0.00           H  
ATOM   4491  N   ARG A 305     252.697 276.480 120.350  1.00  0.00           N  
ATOM   4492  CA  ARG A 305     252.947 277.715 119.612  1.00  0.00           C  
ATOM   4493  C   ARG A 305     252.905 277.445 118.120  1.00  0.00           C  
ATOM   4494  O   ARG A 305     252.225 278.182 117.372  1.00  0.00           O  
ATOM   4495  CB  ARG A 305     254.273 278.386 119.985  1.00  0.00           C  
ATOM   4496  CG  ARG A 305     254.332 279.844 119.520  1.00  0.00           C  
ATOM   4497  CD  ARG A 305     255.776 280.367 119.313  1.00  0.00           C  
ATOM   4498  NE  ARG A 305     256.387 279.685 118.177  1.00  0.00           N  
ATOM   4499  CZ  ARG A 305     256.006 279.846 116.908  1.00  0.00           C  
ATOM   4500  NH1 ARG A 305     256.627 279.156 115.964  1.00  0.00           N  
ATOM   4501  NH2 ARG A 305     255.019 280.702 116.575  1.00  0.00           N  
ATOM   4502  H   ARG A 305     253.396 276.144 120.997  1.00  0.00           H  
ATOM   4503  HA  ARG A 305     252.171 278.436 119.871  1.00  0.00           H  
ATOM   4504 1HB  ARG A 305     254.407 278.351 121.065  1.00  0.00           H  
ATOM   4505 2HB  ARG A 305     255.099 277.835 119.535  1.00  0.00           H  
ATOM   4506 1HG  ARG A 305     253.809 279.944 118.569  1.00  0.00           H  
ATOM   4507 2HG  ARG A 305     253.857 280.483 120.265  1.00  0.00           H  
ATOM   4508 1HD  ARG A 305     255.750 281.439 119.120  1.00  0.00           H  
ATOM   4509 2HD  ARG A 305     256.365 280.174 120.209  1.00  0.00           H  
ATOM   4510  HE  ARG A 305     257.150 279.048 118.366  1.00  0.00           H  
ATOM   4511 1HH1 ARG A 305     257.374 278.522 116.210  1.00  0.00           H  
ATOM   4512 2HH1 ARG A 305     256.354 279.263 114.998  1.00  0.00           H  
ATOM   4513 1HH2 ARG A 305     254.551 281.238 117.293  1.00  0.00           H  
ATOM   4514 2HH2 ARG A 305     254.747 280.808 115.609  1.00  0.00           H  
ATOM   4515  N   GLN A 306     253.624 276.403 117.680  1.00  0.00           N  
ATOM   4516  CA  GLN A 306     253.666 276.097 116.263  1.00  0.00           C  
ATOM   4517  C   GLN A 306     252.294 275.631 115.742  1.00  0.00           C  
ATOM   4518  O   GLN A 306     251.937 275.968 114.618  1.00  0.00           O  
ATOM   4519  CB  GLN A 306     254.727 275.028 115.989  1.00  0.00           C  
ATOM   4520  CG  GLN A 306     254.937 274.722 114.516  1.00  0.00           C  
ATOM   4521  CD  GLN A 306     255.462 275.919 113.746  1.00  0.00           C  
ATOM   4522  OE1 GLN A 306     256.444 276.551 114.147  1.00  0.00           O  
ATOM   4523  NE2 GLN A 306     254.810 276.238 112.634  1.00  0.00           N  
ATOM   4524  H   GLN A 306     254.142 275.822 118.324  1.00  0.00           H  
ATOM   4525  HA  GLN A 306     253.932 277.004 115.721  1.00  0.00           H  
ATOM   4526 1HB  GLN A 306     255.682 275.347 116.406  1.00  0.00           H  
ATOM   4527 2HB  GLN A 306     254.446 274.100 116.488  1.00  0.00           H  
ATOM   4528 1HG  GLN A 306     255.661 273.912 114.423  1.00  0.00           H  
ATOM   4529 2HG  GLN A 306     253.985 274.424 114.078  1.00  0.00           H  
ATOM   4530 1HE2 GLN A 306     255.110 277.019 112.084  1.00  0.00           H  
ATOM   4531 2HE2 GLN A 306     254.019 275.699 112.345  1.00  0.00           H  
ATOM   4532  N   PHE A 307     251.556 274.856 116.538  1.00  0.00           N  
ATOM   4533  CA  PHE A 307     250.194 274.463 116.100  1.00  0.00           C  
ATOM   4534  C   PHE A 307     249.300 275.669 115.806  1.00  0.00           C  
ATOM   4535  O   PHE A 307     248.647 275.723 114.772  1.00  0.00           O  
ATOM   4536  CB  PHE A 307     249.518 273.497 117.100  1.00  0.00           C  
ATOM   4537  CG  PHE A 307     248.100 273.151 116.710  1.00  0.00           C  
ATOM   4538  CD1 PHE A 307     247.027 273.854 117.244  1.00  0.00           C  
ATOM   4539  CD2 PHE A 307     247.852 272.169 115.761  1.00  0.00           C  
ATOM   4540  CE1 PHE A 307     245.705 273.554 116.846  1.00  0.00           C  
ATOM   4541  CE2 PHE A 307     246.528 271.860 115.365  1.00  0.00           C  
ATOM   4542  CZ  PHE A 307     245.471 272.572 115.898  1.00  0.00           C  
ATOM   4543  H   PHE A 307     251.899 274.530 117.430  1.00  0.00           H  
ATOM   4544  HA  PHE A 307     250.280 273.885 115.179  1.00  0.00           H  
ATOM   4545 1HB  PHE A 307     250.097 272.577 117.165  1.00  0.00           H  
ATOM   4546 2HB  PHE A 307     249.508 273.948 118.091  1.00  0.00           H  
ATOM   4547  HD1 PHE A 307     247.217 274.641 117.974  1.00  0.00           H  
ATOM   4548  HD2 PHE A 307     248.690 271.610 115.344  1.00  0.00           H  
ATOM   4549  HE1 PHE A 307     244.868 274.096 117.285  1.00  0.00           H  
ATOM   4550  HE2 PHE A 307     246.340 271.065 114.644  1.00  0.00           H  
ATOM   4551  HZ  PHE A 307     244.454 272.359 115.573  1.00  0.00           H  
ATOM   4552  N   GLY A 308     249.215 276.624 116.735  1.00  0.00           N  
ATOM   4553  CA  GLY A 308     248.417 277.846 116.505  1.00  0.00           C  
ATOM   4554  C   GLY A 308     248.862 278.613 115.261  1.00  0.00           C  
ATOM   4555  O   GLY A 308     248.060 279.164 114.543  1.00  0.00           O  
ATOM   4556  H   GLY A 308     249.703 276.513 117.612  1.00  0.00           H  
ATOM   4557 1HA  GLY A 308     247.365 277.579 116.399  1.00  0.00           H  
ATOM   4558 2HA  GLY A 308     248.497 278.501 117.372  1.00  0.00           H  
ATOM   4559  N   GLU A 309     250.172 278.657 115.000  1.00  0.00           N  
ATOM   4560  CA  GLU A 309     250.662 279.384 113.837  1.00  0.00           C  
ATOM   4561  C   GLU A 309     250.244 278.644 112.571  1.00  0.00           C  
ATOM   4562  O   GLU A 309     249.787 279.258 111.608  1.00  0.00           O  
ATOM   4563  CB  GLU A 309     252.184 279.536 113.888  1.00  0.00           C  
ATOM   4564  CG  GLU A 309     252.797 280.151 112.639  1.00  0.00           C  
ATOM   4565  CD  GLU A 309     254.278 280.376 112.763  1.00  0.00           C  
ATOM   4566  OE1 GLU A 309     254.819 280.083 113.803  1.00  0.00           O  
ATOM   4567  OE2 GLU A 309     254.870 280.841 111.818  1.00  0.00           O  
ATOM   4568  H   GLU A 309     250.834 278.189 115.603  1.00  0.00           H  
ATOM   4569  HA  GLU A 309     250.216 280.379 113.838  1.00  0.00           H  
ATOM   4570 1HB  GLU A 309     252.459 280.160 114.738  1.00  0.00           H  
ATOM   4571 2HB  GLU A 309     252.642 278.558 114.039  1.00  0.00           H  
ATOM   4572 1HG  GLU A 309     252.611 279.491 111.792  1.00  0.00           H  
ATOM   4573 2HG  GLU A 309     252.306 281.102 112.437  1.00  0.00           H  
ATOM   4574  N   ASP A 310     250.361 277.315 112.592  1.00  0.00           N  
ATOM   4575  CA  ASP A 310     249.976 276.478 111.448  1.00  0.00           C  
ATOM   4576  C   ASP A 310     248.463 276.612 111.211  1.00  0.00           C  
ATOM   4577  O   ASP A 310     248.011 276.775 110.087  1.00  0.00           O  
ATOM   4578  CB  ASP A 310     250.309 275.000 111.705  1.00  0.00           C  
ATOM   4579  CG  ASP A 310     251.822 274.709 111.706  1.00  0.00           C  
ATOM   4580  OD1 ASP A 310     252.616 275.559 111.228  1.00  0.00           O  
ATOM   4581  OD2 ASP A 310     252.213 273.613 112.176  1.00  0.00           O  
ATOM   4582  H   ASP A 310     250.727 276.874 113.424  1.00  0.00           H  
ATOM   4583  HA  ASP A 310     250.514 276.828 110.567  1.00  0.00           H  
ATOM   4584 1HB  ASP A 310     249.898 274.697 112.668  1.00  0.00           H  
ATOM   4585 2HB  ASP A 310     249.839 274.382 110.939  1.00  0.00           H  
ATOM   4586  N   LEU A 311     247.700 276.573 112.304  1.00  0.00           N  
ATOM   4587  CA  LEU A 311     246.236 276.664 112.210  1.00  0.00           C  
ATOM   4588  C   LEU A 311     245.850 277.974 111.512  1.00  0.00           C  
ATOM   4589  O   LEU A 311     245.019 277.971 110.604  1.00  0.00           O  
ATOM   4590  CB  LEU A 311     245.597 276.600 113.603  1.00  0.00           C  
ATOM   4591  CG  LEU A 311     244.092 276.890 113.659  1.00  0.00           C  
ATOM   4592  CD1 LEU A 311     243.344 275.854 112.829  1.00  0.00           C  
ATOM   4593  CD2 LEU A 311     243.624 276.872 115.106  1.00  0.00           C  
ATOM   4594  H   LEU A 311     248.130 276.480 113.213  1.00  0.00           H  
ATOM   4595  HA  LEU A 311     245.874 275.820 111.624  1.00  0.00           H  
ATOM   4596 1HB  LEU A 311     245.758 275.605 114.014  1.00  0.00           H  
ATOM   4597 2HB  LEU A 311     246.098 277.322 114.248  1.00  0.00           H  
ATOM   4598  HG  LEU A 311     243.894 277.870 113.225  1.00  0.00           H  
ATOM   4599 1HD1 LEU A 311     242.274 276.060 112.869  1.00  0.00           H  
ATOM   4600 2HD1 LEU A 311     243.684 275.902 111.795  1.00  0.00           H  
ATOM   4601 3HD1 LEU A 311     243.537 274.860 113.230  1.00  0.00           H  
ATOM   4602 1HD2 LEU A 311     242.554 277.079 115.146  1.00  0.00           H  
ATOM   4603 2HD2 LEU A 311     243.821 275.891 115.540  1.00  0.00           H  
ATOM   4604 3HD2 LEU A 311     244.162 277.633 115.672  1.00  0.00           H  
ATOM   4605  N   TRP A 312     246.465 279.075 111.945  1.00  0.00           N  
ATOM   4606  CA  TRP A 312     246.122 280.410 111.458  1.00  0.00           C  
ATOM   4607  C   TRP A 312     246.541 280.642 110.015  1.00  0.00           C  
ATOM   4608  O   TRP A 312     245.832 281.293 109.260  1.00  0.00           O  
ATOM   4609  CB  TRP A 312     246.606 281.487 112.415  1.00  0.00           C  
ATOM   4610  CG  TRP A 312     245.516 281.777 113.414  1.00  0.00           C  
ATOM   4611  CD1 TRP A 312     245.210 281.059 114.573  1.00  0.00           C  
ATOM   4612  CD2 TRP A 312     244.529 282.792 113.290  1.00  0.00           C  
ATOM   4613  NE1 TRP A 312     244.075 281.615 115.171  1.00  0.00           N  
ATOM   4614  CE2 TRP A 312     243.643 282.668 114.389  1.00  0.00           C  
ATOM   4615  CE3 TRP A 312     244.298 283.813 112.338  1.00  0.00           C  
ATOM   4616  CZ2 TRP A 312     242.573 283.566 114.589  1.00  0.00           C  
ATOM   4617  CZ3 TRP A 312     243.207 284.678 112.523  1.00  0.00           C  
ATOM   4618  CH2 TRP A 312     242.370 284.554 113.648  1.00  0.00           C  
ATOM   4619  H   TRP A 312     247.195 278.976 112.636  1.00  0.00           H  
ATOM   4620  HA  TRP A 312     245.039 280.527 111.504  1.00  0.00           H  
ATOM   4621 1HB  TRP A 312     247.511 281.146 112.919  1.00  0.00           H  
ATOM   4622 2HB  TRP A 312     246.863 282.385 111.853  1.00  0.00           H  
ATOM   4623  HD1 TRP A 312     245.773 280.204 114.943  1.00  0.00           H  
ATOM   4624  HE1 TRP A 312     243.646 281.297 116.029  1.00  0.00           H  
ATOM   4625  HE3 TRP A 312     244.958 283.926 111.478  1.00  0.00           H  
ATOM   4626  HZ2 TRP A 312     241.915 283.500 115.456  1.00  0.00           H  
ATOM   4627  HZ3 TRP A 312     243.023 285.448 111.774  1.00  0.00           H  
ATOM   4628  HH2 TRP A 312     241.544 285.254 113.776  1.00  0.00           H  
ATOM   4629  N   ARG A 313     247.676 280.058 109.631  1.00  0.00           N  
ATOM   4630  CA  ARG A 313     248.105 280.051 108.224  1.00  0.00           C  
ATOM   4631  C   ARG A 313     247.090 279.300 107.351  1.00  0.00           C  
ATOM   4632  O   ARG A 313     246.642 279.819 106.298  1.00  0.00           O  
ATOM   4633  CB  ARG A 313     249.474 279.403 108.081  1.00  0.00           C  
ATOM   4634  CG  ARG A 313     250.630 280.219 108.637  1.00  0.00           C  
ATOM   4635  CD  ARG A 313     251.933 279.535 108.436  1.00  0.00           C  
ATOM   4636  NE  ARG A 313     253.032 280.275 109.035  1.00  0.00           N  
ATOM   4637  CZ  ARG A 313     253.681 281.295 108.441  1.00  0.00           C  
ATOM   4638  NH1 ARG A 313     253.330 281.684 107.235  1.00  0.00           N  
ATOM   4639  NH2 ARG A 313     254.670 281.905 109.070  1.00  0.00           N  
ATOM   4640  H   ARG A 313     248.257 279.609 110.325  1.00  0.00           H  
ATOM   4641  HA  ARG A 313     248.173 281.083 107.878  1.00  0.00           H  
ATOM   4642 1HB  ARG A 313     249.476 278.440 108.590  1.00  0.00           H  
ATOM   4643 2HB  ARG A 313     249.680 279.216 107.027  1.00  0.00           H  
ATOM   4644 1HG  ARG A 313     250.669 281.185 108.133  1.00  0.00           H  
ATOM   4645 2HG  ARG A 313     250.485 280.374 109.707  1.00  0.00           H  
ATOM   4646 1HD  ARG A 313     251.898 278.546 108.893  1.00  0.00           H  
ATOM   4647 2HD  ARG A 313     252.130 279.435 107.370  1.00  0.00           H  
ATOM   4648  HE  ARG A 313     253.330 280.005 109.963  1.00  0.00           H  
ATOM   4649 1HH1 ARG A 313     252.574 281.218 106.754  1.00  0.00           H  
ATOM   4650 2HH1 ARG A 313     253.816 282.449 106.789  1.00  0.00           H  
ATOM   4651 1HH2 ARG A 313     254.940 281.606 109.997  1.00  0.00           H  
ATOM   4652 2HH2 ARG A 313     255.156 282.669 108.625  1.00  0.00           H  
ATOM   4653  N   ILE A 314     246.695 278.103 107.795  1.00  0.00           N  
ATOM   4654  CA  ILE A 314     245.619 277.348 107.121  1.00  0.00           C  
ATOM   4655  C   ILE A 314     244.269 278.080 107.127  1.00  0.00           C  
ATOM   4656  O   ILE A 314     243.616 278.236 106.072  1.00  0.00           O  
ATOM   4657  CB  ILE A 314     245.439 275.967 107.777  1.00  0.00           C  
ATOM   4658  CG1 ILE A 314     246.667 275.089 107.519  1.00  0.00           C  
ATOM   4659  CG2 ILE A 314     244.179 275.291 107.259  1.00  0.00           C  
ATOM   4660  CD1 ILE A 314     246.705 273.832 108.357  1.00  0.00           C  
ATOM   4661  H   ILE A 314     247.141 277.704 108.609  1.00  0.00           H  
ATOM   4662  HA  ILE A 314     245.898 277.205 106.078  1.00  0.00           H  
ATOM   4663  HB  ILE A 314     245.358 276.085 108.857  1.00  0.00           H  
ATOM   4664 1HG1 ILE A 314     246.693 274.801 106.469  1.00  0.00           H  
ATOM   4665 2HG1 ILE A 314     247.572 275.661 107.722  1.00  0.00           H  
ATOM   4666 1HG2 ILE A 314     244.068 274.316 107.732  1.00  0.00           H  
ATOM   4667 2HG2 ILE A 314     243.313 275.909 107.492  1.00  0.00           H  
ATOM   4668 3HG2 ILE A 314     244.253 275.164 106.179  1.00  0.00           H  
ATOM   4669 1HD1 ILE A 314     247.604 273.262 108.118  1.00  0.00           H  
ATOM   4670 2HD1 ILE A 314     246.716 274.099 109.414  1.00  0.00           H  
ATOM   4671 3HD1 ILE A 314     245.826 273.226 108.144  1.00  0.00           H  
ATOM   4672  N   ALA A 315     243.822 278.518 108.300  1.00  0.00           N  
ATOM   4673  CA  ALA A 315     242.487 279.116 108.406  1.00  0.00           C  
ATOM   4674  C   ALA A 315     242.449 280.468 107.708  1.00  0.00           C  
ATOM   4675  O   ALA A 315     241.460 280.812 107.080  1.00  0.00           O  
ATOM   4676  CB  ALA A 315     242.058 279.245 109.886  1.00  0.00           C  
ATOM   4677  H   ALA A 315     244.395 278.444 109.128  1.00  0.00           H  
ATOM   4678  HA  ALA A 315     241.779 278.454 107.908  1.00  0.00           H  
ATOM   4679 1HB  ALA A 315     241.065 279.691 109.939  1.00  0.00           H  
ATOM   4680 2HB  ALA A 315     242.037 278.257 110.346  1.00  0.00           H  
ATOM   4681 3HB  ALA A 315     242.768 279.877 110.416  1.00  0.00           H  
ATOM   4682  N   GLY A 316     243.534 281.244 107.805  1.00  0.00           N  
ATOM   4683  CA  GLY A 316     243.626 282.483 107.053  1.00  0.00           C  
ATOM   4684  C   GLY A 316     243.370 282.288 105.552  1.00  0.00           C  
ATOM   4685  O   GLY A 316     242.656 283.094 104.944  1.00  0.00           O  
ATOM   4686  H   GLY A 316     244.301 280.974 108.404  1.00  0.00           H  
ATOM   4687 1HA  GLY A 316     242.904 283.200 107.444  1.00  0.00           H  
ATOM   4688 2HA  GLY A 316     244.616 282.918 107.188  1.00  0.00           H  
ATOM   4689  N   GLN A 317     243.927 281.233 104.955  1.00  0.00           N  
ATOM   4690  CA  GLN A 317     243.676 280.943 103.534  1.00  0.00           C  
ATOM   4691  C   GLN A 317     242.234 280.501 103.248  1.00  0.00           C  
ATOM   4692  O   GLN A 317     241.628 280.906 102.246  1.00  0.00           O  
ATOM   4693  CB  GLN A 317     244.645 279.864 103.043  1.00  0.00           C  
ATOM   4694  CG  GLN A 317     244.690 279.708 101.533  1.00  0.00           C  
ATOM   4695  CD  GLN A 317     245.200 280.956 100.837  1.00  0.00           C  
ATOM   4696  OE1 GLN A 317     246.250 281.497 101.194  1.00  0.00           O  
ATOM   4697  NE2 GLN A 317     244.459 281.420  99.838  1.00  0.00           N  
ATOM   4698  H   GLN A 317     244.532 280.620 105.483  1.00  0.00           H  
ATOM   4699  HA  GLN A 317     243.842 281.855 102.960  1.00  0.00           H  
ATOM   4700 1HB  GLN A 317     245.653 280.095 103.388  1.00  0.00           H  
ATOM   4701 2HB  GLN A 317     244.365 278.902 103.472  1.00  0.00           H  
ATOM   4702 1HG  GLN A 317     245.355 278.881 101.283  1.00  0.00           H  
ATOM   4703 2HG  GLN A 317     243.683 279.501 101.169  1.00  0.00           H  
ATOM   4704 1HE2 GLN A 317     244.745 282.240  99.341  1.00  0.00           H  
ATOM   4705 2HE2 GLN A 317     243.614 280.950  99.581  1.00  0.00           H  
ATOM   4706  N   LEU A 318     241.698 279.648 104.113  1.00  0.00           N  
ATOM   4707  CA  LEU A 318     240.313 279.171 103.998  1.00  0.00           C  
ATOM   4708  C   LEU A 318     239.362 280.336 104.044  1.00  0.00           C  
ATOM   4709  O   LEU A 318     238.396 280.385 103.283  1.00  0.00           O  
ATOM   4710  CB  LEU A 318     239.976 278.187 105.125  1.00  0.00           C  
ATOM   4711  CG  LEU A 318     240.678 276.826 105.053  1.00  0.00           C  
ATOM   4712  CD1 LEU A 318     240.393 276.038 106.324  1.00  0.00           C  
ATOM   4713  CD2 LEU A 318     240.197 276.071 103.822  1.00  0.00           C  
ATOM   4714  H   LEU A 318     242.270 279.318 104.877  1.00  0.00           H  
ATOM   4715  HA  LEU A 318     240.204 278.653 103.046  1.00  0.00           H  
ATOM   4716 1HB  LEU A 318     240.240 278.646 106.077  1.00  0.00           H  
ATOM   4717 2HB  LEU A 318     238.901 278.006 105.119  1.00  0.00           H  
ATOM   4718  HG  LEU A 318     241.756 276.975 104.988  1.00  0.00           H  
ATOM   4719 1HD1 LEU A 318     240.893 275.070 106.273  1.00  0.00           H  
ATOM   4720 2HD1 LEU A 318     240.765 276.592 107.186  1.00  0.00           H  
ATOM   4721 3HD1 LEU A 318     239.319 275.887 106.425  1.00  0.00           H  
ATOM   4722 1HD2 LEU A 318     240.697 275.103 103.770  1.00  0.00           H  
ATOM   4723 2HD2 LEU A 318     239.119 275.919 103.887  1.00  0.00           H  
ATOM   4724 3HD2 LEU A 318     240.429 276.648 102.927  1.00  0.00           H  
ATOM   4725  N   VAL A 319     239.632 281.276 104.947  1.00  0.00           N  
ATOM   4726  CA  VAL A 319     238.789 282.463 105.079  1.00  0.00           C  
ATOM   4727  C   VAL A 319     238.981 283.314 103.818  1.00  0.00           C  
ATOM   4728  O   VAL A 319     238.008 283.823 103.266  1.00  0.00           O  
ATOM   4729  CB  VAL A 319     239.094 283.288 106.353  1.00  0.00           C  
ATOM   4730  CG1 VAL A 319     238.412 284.661 106.306  1.00  0.00           C  
ATOM   4731  CG2 VAL A 319     238.694 282.521 107.655  1.00  0.00           C  
ATOM   4732  H   VAL A 319     240.433 281.171 105.554  1.00  0.00           H  
ATOM   4733  HA  VAL A 319     237.751 282.141 105.176  1.00  0.00           H  
ATOM   4734  HB  VAL A 319     240.163 283.499 106.391  1.00  0.00           H  
ATOM   4735 1HG1 VAL A 319     238.647 285.215 107.215  1.00  0.00           H  
ATOM   4736 2HG1 VAL A 319     238.772 285.216 105.440  1.00  0.00           H  
ATOM   4737 3HG1 VAL A 319     237.333 284.529 106.231  1.00  0.00           H  
ATOM   4738 1HG2 VAL A 319     238.926 283.135 108.525  1.00  0.00           H  
ATOM   4739 2HG2 VAL A 319     237.626 282.305 107.637  1.00  0.00           H  
ATOM   4740 3HG2 VAL A 319     239.252 281.586 107.713  1.00  0.00           H  
ATOM   4741  N   GLU A 320     240.233 283.426 103.360  1.00  0.00           N  
ATOM   4742  CA  GLU A 320     240.560 284.123 102.105  1.00  0.00           C  
ATOM   4743  C   GLU A 320     239.774 283.531 100.909  1.00  0.00           C  
ATOM   4744  O   GLU A 320     239.211 284.252 100.079  1.00  0.00           O  
ATOM   4745  CB  GLU A 320     242.064 284.043 101.833  1.00  0.00           C  
ATOM   4746  CG  GLU A 320     242.516 284.784 100.582  1.00  0.00           C  
ATOM   4747  CD  GLU A 320     244.004 284.722 100.372  1.00  0.00           C  
ATOM   4748  OE1 GLU A 320     244.725 285.175 101.228  1.00  0.00           O  
ATOM   4749  OE2 GLU A 320     244.419 284.221  99.354  1.00  0.00           O  
ATOM   4750  H   GLU A 320     240.979 283.013 103.902  1.00  0.00           H  
ATOM   4751  HA  GLU A 320     240.277 285.171 102.207  1.00  0.00           H  
ATOM   4752 1HB  GLU A 320     242.610 284.455 102.682  1.00  0.00           H  
ATOM   4753 2HB  GLU A 320     242.360 282.999 101.729  1.00  0.00           H  
ATOM   4754 1HG  GLU A 320     242.020 284.349  99.715  1.00  0.00           H  
ATOM   4755 2HG  GLU A 320     242.208 285.826 100.658  1.00  0.00           H  
ATOM   4756  N   ASP A 321     239.697 282.218 100.802  1.00  0.00           N  
ATOM   4757  CA  ASP A 321     238.979 281.746  99.635  1.00  0.00           C  
ATOM   4758  C   ASP A 321     237.530 281.343  99.820  1.00  0.00           C  
ATOM   4759  O   ASP A 321     236.964 280.658  98.972  1.00  0.00           O  
ATOM   4760  CB  ASP A 321     239.734 280.552  99.045  1.00  0.00           C  
ATOM   4761  CG  ASP A 321     241.093 280.934  98.474  1.00  0.00           C  
ATOM   4762  OD1 ASP A 321     241.168 281.921  97.780  1.00  0.00           O  
ATOM   4763  OD2 ASP A 321     242.043 280.236  98.737  1.00  0.00           O  
ATOM   4764  H   ASP A 321     240.085 281.544 101.447  1.00  0.00           H  
ATOM   4765  HA  ASP A 321     238.942 282.552  98.902  1.00  0.00           H  
ATOM   4766 1HB  ASP A 321     239.880 279.796  99.817  1.00  0.00           H  
ATOM   4767 2HB  ASP A 321     239.137 280.100  98.252  1.00  0.00           H  
ATOM   4768  N   GLY A 322     236.927 281.819 100.903  1.00  0.00           N  
ATOM   4769  CA  GLY A 322     235.490 281.698 101.092  1.00  0.00           C  
ATOM   4770  C   GLY A 322     235.048 280.335 101.601  1.00  0.00           C  
ATOM   4771  O   GLY A 322     233.846 280.037 101.623  1.00  0.00           O  
ATOM   4772  H   GLY A 322     237.480 282.277 101.614  1.00  0.00           H  
ATOM   4773 1HA  GLY A 322     235.151 282.454 101.801  1.00  0.00           H  
ATOM   4774 2HA  GLY A 322     234.982 281.892 100.148  1.00  0.00           H  
ATOM   4775  N   ARG A 323     236.011 279.512 102.032  1.00  0.00           N  
ATOM   4776  CA  ARG A 323     235.724 278.164 102.543  1.00  0.00           C  
ATOM   4777  C   ARG A 323     235.421 278.104 104.037  1.00  0.00           C  
ATOM   4778  O   ARG A 323     234.983 277.055 104.532  1.00  0.00           O  
ATOM   4779  CB  ARG A 323     236.900 277.242 102.255  1.00  0.00           C  
ATOM   4780  CG  ARG A 323     237.145 276.960 100.781  1.00  0.00           C  
ATOM   4781  CD  ARG A 323     238.315 276.067 100.581  1.00  0.00           C  
ATOM   4782  NE  ARG A 323     238.555 275.796  99.173  1.00  0.00           N  
ATOM   4783  CZ  ARG A 323     239.570 275.045  98.700  1.00  0.00           C  
ATOM   4784  NH1 ARG A 323     240.427 274.499  99.534  1.00  0.00           N  
ATOM   4785  NH2 ARG A 323     239.702 274.858  97.399  1.00  0.00           N  
ATOM   4786  H   ARG A 323     236.968 279.834 102.003  1.00  0.00           H  
ATOM   4787  HA  ARG A 323     234.840 277.781 102.032  1.00  0.00           H  
ATOM   4788 1HB  ARG A 323     237.811 277.677 102.664  1.00  0.00           H  
ATOM   4789 2HB  ARG A 323     236.742 276.285 102.753  1.00  0.00           H  
ATOM   4790 1HG  ARG A 323     236.267 276.477 100.352  1.00  0.00           H  
ATOM   4791 2HG  ARG A 323     237.336 277.898 100.258  1.00  0.00           H  
ATOM   4792 1HD  ARG A 323     239.207 276.536 100.994  1.00  0.00           H  
ATOM   4793 2HD  ARG A 323     238.138 275.117 101.085  1.00  0.00           H  
ATOM   4794  HE  ARG A 323     237.916 276.199  98.501  1.00  0.00           H  
ATOM   4795 1HH1 ARG A 323     240.326 274.643 100.529  1.00  0.00           H  
ATOM   4796 2HH1 ARG A 323     241.187 273.937  99.180  1.00  0.00           H  
ATOM   4797 1HH2 ARG A 323     239.043 275.277  96.758  1.00  0.00           H  
ATOM   4798 2HH2 ARG A 323     240.462 274.296  97.045  1.00  0.00           H  
ATOM   4799  N   LEU A 324     235.660 279.214 104.730  1.00  0.00           N  
ATOM   4800  CA  LEU A 324     235.310 279.347 106.136  1.00  0.00           C  
ATOM   4801  C   LEU A 324     234.643 280.692 106.333  1.00  0.00           C  
ATOM   4802  O   LEU A 324     235.268 281.742 106.066  1.00  0.00           O  
ATOM   4803  CB  LEU A 324     236.552 279.231 107.028  1.00  0.00           C  
ATOM   4804  CG  LEU A 324     236.290 279.252 108.540  1.00  0.00           C  
ATOM   4805  CD1 LEU A 324     235.454 278.040 108.927  1.00  0.00           C  
ATOM   4806  CD2 LEU A 324     237.616 279.262 109.285  1.00  0.00           C  
ATOM   4807  H   LEU A 324     236.101 279.990 104.257  1.00  0.00           H  
ATOM   4808  HA  LEU A 324     234.623 278.543 106.399  1.00  0.00           H  
ATOM   4809 1HB  LEU A 324     237.063 278.299 106.793  1.00  0.00           H  
ATOM   4810 2HB  LEU A 324     237.224 280.058 106.797  1.00  0.00           H  
ATOM   4811  HG  LEU A 324     235.722 280.145 108.798  1.00  0.00           H  
ATOM   4812 1HD1 LEU A 324     235.267 278.054 110.001  1.00  0.00           H  
ATOM   4813 2HD1 LEU A 324     234.503 278.068 108.394  1.00  0.00           H  
ATOM   4814 3HD1 LEU A 324     235.990 277.129 108.664  1.00  0.00           H  
ATOM   4815 1HD2 LEU A 324     237.430 279.277 110.359  1.00  0.00           H  
ATOM   4816 2HD2 LEU A 324     238.185 278.367 109.028  1.00  0.00           H  
ATOM   4817 3HD2 LEU A 324     238.186 280.147 109.003  1.00  0.00           H  
ATOM   4818  N   VAL A 325     233.380 280.664 106.795  1.00  0.00           N  
ATOM   4819  CA  VAL A 325     232.570 281.870 106.929  1.00  0.00           C  
ATOM   4820  C   VAL A 325     232.247 282.196 108.403  1.00  0.00           C  
ATOM   4821  O   VAL A 325     232.084 281.280 109.233  1.00  0.00           O  
ATOM   4822  CB  VAL A 325     231.256 281.704 106.142  1.00  0.00           C  
ATOM   4823  CG1 VAL A 325     230.365 282.923 106.330  1.00  0.00           C  
ATOM   4824  CG2 VAL A 325     231.560 281.479 104.669  1.00  0.00           C  
ATOM   4825  H   VAL A 325     232.983 279.773 107.057  1.00  0.00           H  
ATOM   4826  HA  VAL A 325     233.129 282.710 106.514  1.00  0.00           H  
ATOM   4827  HB  VAL A 325     230.713 280.845 106.537  1.00  0.00           H  
ATOM   4828 1HG1 VAL A 325     229.441 282.788 105.767  1.00  0.00           H  
ATOM   4829 2HG1 VAL A 325     230.131 283.043 107.388  1.00  0.00           H  
ATOM   4830 3HG1 VAL A 325     230.883 283.811 105.969  1.00  0.00           H  
ATOM   4831 1HG2 VAL A 325     230.627 281.362 104.119  1.00  0.00           H  
ATOM   4832 2HG2 VAL A 325     232.108 282.336 104.276  1.00  0.00           H  
ATOM   4833 3HG2 VAL A 325     232.164 280.579 104.555  1.00  0.00           H  
ATOM   4834  N   HIS A 326     232.111 283.490 108.713  1.00  0.00           N  
ATOM   4835  CA  HIS A 326     231.872 283.930 110.082  1.00  0.00           C  
ATOM   4836  C   HIS A 326     230.466 283.510 110.562  1.00  0.00           C  
ATOM   4837  O   HIS A 326     229.584 283.248 109.742  1.00  0.00           O  
ATOM   4838  CB  HIS A 326     232.032 285.450 110.191  1.00  0.00           C  
ATOM   4839  CG  HIS A 326     231.103 286.217 109.302  1.00  0.00           C  
ATOM   4840  ND1 HIS A 326     229.752 286.331 109.559  1.00  0.00           N  
ATOM   4841  CD2 HIS A 326     231.328 286.909 108.161  1.00  0.00           C  
ATOM   4842  CE1 HIS A 326     229.188 287.060 108.612  1.00  0.00           C  
ATOM   4843  NE2 HIS A 326     230.122 287.423 107.753  1.00  0.00           N  
ATOM   4844  H   HIS A 326     232.176 284.180 107.979  1.00  0.00           H  
ATOM   4845  HA  HIS A 326     232.599 283.464 110.746  1.00  0.00           H  
ATOM   4846 1HB  HIS A 326     231.855 285.762 111.221  1.00  0.00           H  
ATOM   4847 2HB  HIS A 326     233.054 285.727 109.936  1.00  0.00           H  
ATOM   4848  HD1 HIS A 326     229.274 285.994 110.371  1.00  0.00           H  
ATOM   4849  HD2 HIS A 326     232.229 287.100 107.576  1.00  0.00           H  
ATOM   4850  HE1 HIS A 326     228.118 287.268 108.635  1.00  0.00           H  
ATOM   4851  N   HIS A 327     230.280 283.481 111.882  1.00  0.00           N  
ATOM   4852  CA  HIS A 327     228.990 283.240 112.526  1.00  0.00           C  
ATOM   4853  C   HIS A 327     228.097 284.461 112.178  1.00  0.00           C  
ATOM   4854  O   HIS A 327     228.652 285.546 111.927  1.00  0.00           O  
ATOM   4855  CB  HIS A 327     229.135 283.071 114.042  1.00  0.00           C  
ATOM   4856  CG  HIS A 327     227.946 282.434 114.692  1.00  0.00           C  
ATOM   4857  ND1 HIS A 327     227.626 281.104 114.516  1.00  0.00           N  
ATOM   4858  CD2 HIS A 327     227.001 282.943 115.517  1.00  0.00           C  
ATOM   4859  CE1 HIS A 327     226.534 280.822 115.206  1.00  0.00           C  
ATOM   4860  NE2 HIS A 327     226.136 281.921 115.821  1.00  0.00           N  
ATOM   4861  H   HIS A 327     231.095 283.638 112.457  1.00  0.00           H  
ATOM   4862  HA  HIS A 327     228.554 282.322 112.134  1.00  0.00           H  
ATOM   4863 1HB  HIS A 327     230.011 282.459 114.258  1.00  0.00           H  
ATOM   4864 2HB  HIS A 327     229.294 284.046 114.503  1.00  0.00           H  
ATOM   4865  HD2 HIS A 327     226.938 283.971 115.873  1.00  0.00           H  
ATOM   4866  HE1 HIS A 327     226.046 279.849 115.258  1.00  0.00           H  
ATOM   4867  HE2 HIS A 327     225.326 282.002 116.420  1.00  0.00           H  
ATOM   4868  N   PRO A 328     226.754 284.295 112.080  1.00  0.00           N  
ATOM   4869  CA  PRO A 328     225.927 285.474 111.766  1.00  0.00           C  
ATOM   4870  C   PRO A 328     226.174 286.590 112.766  1.00  0.00           C  
ATOM   4871  O   PRO A 328     226.448 286.316 113.941  1.00  0.00           O  
ATOM   4872  CB  PRO A 328     224.495 284.939 111.866  1.00  0.00           C  
ATOM   4873  CG  PRO A 328     224.629 283.482 111.582  1.00  0.00           C  
ATOM   4874  CD  PRO A 328     225.934 283.094 112.224  1.00  0.00           C  
ATOM   4875  HA  PRO A 328     226.149 285.809 110.742  1.00  0.00           H  
ATOM   4876 1HB  PRO A 328     224.086 285.144 112.866  1.00  0.00           H  
ATOM   4877 2HB  PRO A 328     223.849 285.457 111.142  1.00  0.00           H  
ATOM   4878 1HG  PRO A 328     223.771 282.933 112.000  1.00  0.00           H  
ATOM   4879 2HG  PRO A 328     224.621 283.303 110.497  1.00  0.00           H  
ATOM   4880 1HD  PRO A 328     225.762 282.841 113.281  1.00  0.00           H  
ATOM   4881 2HD  PRO A 328     226.368 282.238 111.686  1.00  0.00           H  
ATOM   4882  N   LEU A 329     226.106 287.836 112.298  1.00  0.00           N  
ATOM   4883  CA  LEU A 329     226.481 288.984 113.108  1.00  0.00           C  
ATOM   4884  C   LEU A 329     225.296 289.772 113.597  1.00  0.00           C  
ATOM   4885  O   LEU A 329     224.268 289.914 112.896  1.00  0.00           O  
ATOM   4886  CB  LEU A 329     227.402 289.912 112.305  1.00  0.00           C  
ATOM   4887  CG  LEU A 329     228.615 289.240 111.650  1.00  0.00           C  
ATOM   4888  CD1 LEU A 329     229.381 290.266 110.826  1.00  0.00           C  
ATOM   4889  CD2 LEU A 329     229.502 288.632 112.727  1.00  0.00           C  
ATOM   4890  H   LEU A 329     225.784 287.985 111.352  1.00  0.00           H  
ATOM   4891  HA  LEU A 329     227.018 288.627 113.986  1.00  0.00           H  
ATOM   4892 1HB  LEU A 329     226.818 290.382 111.516  1.00  0.00           H  
ATOM   4893 2HB  LEU A 329     227.773 290.692 112.969  1.00  0.00           H  
ATOM   4894  HG  LEU A 329     228.276 288.455 110.974  1.00  0.00           H  
ATOM   4895 1HD1 LEU A 329     230.243 289.789 110.360  1.00  0.00           H  
ATOM   4896 2HD1 LEU A 329     228.729 290.670 110.051  1.00  0.00           H  
ATOM   4897 3HD1 LEU A 329     229.720 291.073 111.474  1.00  0.00           H  
ATOM   4898 1HD2 LEU A 329     230.364 288.154 112.261  1.00  0.00           H  
ATOM   4899 2HD2 LEU A 329     229.843 289.416 113.403  1.00  0.00           H  
ATOM   4900 3HD2 LEU A 329     228.935 287.890 113.289  1.00  0.00           H  
ATOM   4901  N   ARG A 330     225.465 290.260 114.825  1.00  0.00           N  
ATOM   4902  CA  ARG A 330     224.673 291.346 115.376  1.00  0.00           C  
ATOM   4903  C   ARG A 330     225.639 292.514 115.658  1.00  0.00           C  
ATOM   4904  O   ARG A 330     226.401 292.491 116.630  1.00  0.00           O  
ATOM   4905  CB  ARG A 330     223.957 290.921 116.650  1.00  0.00           C  
ATOM   4906  CG  ARG A 330     223.092 291.997 117.286  1.00  0.00           C  
ATOM   4907  CD  ARG A 330     221.866 292.259 116.490  1.00  0.00           C  
ATOM   4908  NE  ARG A 330     220.964 291.118 116.492  1.00  0.00           N  
ATOM   4909  CZ  ARG A 330     219.884 290.995 115.696  1.00  0.00           C  
ATOM   4910  NH1 ARG A 330     219.585 291.949 114.842  1.00  0.00           N  
ATOM   4911  NH2 ARG A 330     219.125 289.916 115.774  1.00  0.00           N  
ATOM   4912  H   ARG A 330     226.188 289.841 115.393  1.00  0.00           H  
ATOM   4913  HA  ARG A 330     223.920 291.632 114.641  1.00  0.00           H  
ATOM   4914 1HB  ARG A 330     223.317 290.066 116.439  1.00  0.00           H  
ATOM   4915 2HB  ARG A 330     224.691 290.606 117.392  1.00  0.00           H  
ATOM   4916 1HG  ARG A 330     222.791 291.678 118.285  1.00  0.00           H  
ATOM   4917 2HG  ARG A 330     223.660 292.926 117.358  1.00  0.00           H  
ATOM   4918 1HD  ARG A 330     221.336 293.113 116.909  1.00  0.00           H  
ATOM   4919 2HD  ARG A 330     222.142 292.473 115.458  1.00  0.00           H  
ATOM   4920  HE  ARG A 330     221.161 290.364 117.136  1.00  0.00           H  
ATOM   4921 1HH1 ARG A 330     220.166 292.774 114.782  1.00  0.00           H  
ATOM   4922 2HH1 ARG A 330     218.776 291.857 114.245  1.00  0.00           H  
ATOM   4923 1HH2 ARG A 330     219.355 289.183 116.431  1.00  0.00           H  
ATOM   4924 2HH2 ARG A 330     218.316 289.825 115.177  1.00  0.00           H  
ATOM   4925  N   VAL A 331     225.610 293.516 114.782  1.00  0.00           N  
ATOM   4926  CA  VAL A 331     226.537 294.640 114.883  1.00  0.00           C  
ATOM   4927  C   VAL A 331     225.919 295.830 115.595  1.00  0.00           C  
ATOM   4928  O   VAL A 331     224.801 296.259 115.274  1.00  0.00           O  
ATOM   4929  CB  VAL A 331     226.995 295.078 113.479  1.00  0.00           C  
ATOM   4930  CG1 VAL A 331     227.906 296.293 113.571  1.00  0.00           C  
ATOM   4931  CG2 VAL A 331     227.701 293.925 112.782  1.00  0.00           C  
ATOM   4932  H   VAL A 331     224.934 293.501 114.031  1.00  0.00           H  
ATOM   4933  HA  VAL A 331     227.410 294.319 115.453  1.00  0.00           H  
ATOM   4934  HB  VAL A 331     226.121 295.375 112.898  1.00  0.00           H  
ATOM   4935 1HG1 VAL A 331     228.220 296.589 112.569  1.00  0.00           H  
ATOM   4936 2HG1 VAL A 331     227.369 297.116 114.040  1.00  0.00           H  
ATOM   4937 3HG1 VAL A 331     228.784 296.044 114.166  1.00  0.00           H  
ATOM   4938 1HG2 VAL A 331     228.021 294.242 111.789  1.00  0.00           H
[truncated: 147,312 more chars]
