# Supplementary material for: Structural basis for the biosynthesis of lovastatin
Source: Nat Commun. 2021 Feb 8;12:867. doi: 10.1038/s41467-021-21174-8 (PMC7870829; doi:10.1038/s41467-021-21174-8)
Supplement: Supplementary file 6 — Source Data [file 41467_2021_21174_MOESM6_ESM.xlsx]

## Sheet: Supplementary Fig. 2a, b, d
Ft=Flow through
E=Elution
SEC=Size exclusion chromatography
Q=MonoQ

## Sheet: Supplementary Fig. 11
	X-axis
	WT			Mut-Interface			Mut-Active site residues
Y-axis	Relative Activity	Relative Fluorescence Units （RFU）		Relative Activity	RFU		Relative Activity	RFU
	1.1157	7952		0.7941	5660		0.0598	426
	0.8277	5899		0.9955	7095		0.0065	46
	1.0566	7531		1.4642	10436		0.0145	103
Mean Value	1	7127.33		1.0846	7730.33		0.0269	191.667
Std. Deviation	0.1522			0.3438			0.02869
Std. Error of Mean	0.08786			0.1985			0.01656
